# Supplementary material for: Lack of a protective effect of the Tmem106b “protective SNP” in the Grn knockout mouse model for frontotemporal lobar degeneration
Source: Acta Neuropathol Commun. 2023 Jan 27;11:21. doi: 10.1186/s40478-023-01510-3 (PMC9881268; doi:10.1186/s40478-023-01510-3)
Supplement: Supplementary file 2 — Additional file 2: Table S1. Full list of the gene expression data from the Nanostring nCounter analysis of brain RNA. [file 40478_2023_1510_MOESM2_ESM.xlsx]

## Sheet: overview norm data
	Grn+/+ 1	Grn+/+ 2	Grn+/+ 3	Grn+/+ 4	Grn-/- 1	Grn-/- 2	Grn-/- 3	Grn-/- 4	Grn-/- Tmem106b T186S/T186S 1	Grn-/- Tmem106b T186S/T186S 2	Grn-/- Tmem106b T186S/T186S 3	Grn-/- Tmem106b T186S/T186S 4
Grn	388.66	354.43	326.85	336.53	10.62	8.32	5.86	5.15	7.3	3.14	7.43	7.36
Cst7	6.84	11.75	8.07	5.38	43.55	29.13	28.31	37.1	28.16	35.6	31.82	35.74
Stat3	324.84	341.7	320.79	350.51	424.9	382.9	412.01	418.37	397.37	384.23	374.44	345.87
Fos	38.75	53.85	57.5	86.02	112.6	126.94	112.28	115.41	168.96	168.56	181.39	128.26
Ctss	754.53	678.51	724.31	660.17	918.86	1108.11	1004.64	1200.5	1075.29	1202.94	1131.82	1267.86
Rhob	444.51	446.46	429.74	450.5	381.35	384.98	381.74	416.31	363.99	473.22	375.51	425.77
Lag3	42.17	27.41	34.3	21.5	52.05	68.67	60.53	65.95	59.45	71.19	66.83	71.49
Cd68	142.47	110.64	89.78	124.72	169.96	191.45	179.64	204.03	179.39	227.19	214.27	212.36
Pdgfra	212	207.57	201.76	208.59	180.58	178.96	194.29	173.12	188.78	197.87	173.96	215.51
Hmox1	51.29	56.79	59.52	44.08	67.98	71.79	74.2	71.1	60.49	65.96	79.56	56.77
Egr1	808.1	800.89	853.43	1077.34	1457.42	1801.07	1360.02	1348.89	1766.77	1624.86	1304.72	1327.78
Slc2a5	85.48	89.1	76.67	84.94	43.55	66.59	58.58	59.77	83.44	70.15	73.19	79.9
Cd84	34.19	26.44	23.2	29.03	48.86	65.55	45.89	65.95	53.19	63.86	60.46	71.49
Galc	193.76	197.78	206.8	212.89	258.13	288.21	243.1	242.16	233.62	246.03	200.48	249.16
Gpnmb	33.05	25.46	41.36	37.63	70.11	69.71	111.3	104.08	53.19	78.52	75.31	103.03
Iigp1	30.77	35.25	41.36	38.71	24.43	27.05	27.34	23.7	31.29	25.13	41.37	25.23
C3ar1	46.73	39.16	32.28	41.93	48.86	59.31	61.51	61.83	64.66	67	51.98	55.72
Lyz2	93.46	64.62	73.64	70.96	122.16	155.03	153.28	220.52	137.67	168.56	218.51	179.77
Cntnap1	1059.99	1135.74	1089.49	1167.65	1267.28	1260.02	1177.45	1241.72	1073.21	1160.02	946.19	1156.42
C4a/b	174.39	164.49	149.3	159.13	188.02	242.43	266.54	283.38	245.1	288.96	318.23	380.57
Cd8a	7.98	10.77	10.09	7.53	4.25	3.12	4.88	7.21	2.09	7.33	9.55	5.26
Gpm6a	12123.8	11896.9	11268.1	11901.3	9148.19	10791.9	10293.4	10823.1	11922.1	12467	11158	11567.4
Cul2	704.38	696.13	698.08	694.57	647.98	649.26	680.5	681.14	684.18	702.5	696.91	710.67
Pros1	101.44	96.93	108.95	99.99	110.48	117.57	109.35	114.38	118.9	108.88	126.23	114.59
B2m	2399.22	2297.92	2202.18	2077.26	2513.31	2541.89	2649.74	2953.34	2489.55	2595.38	2681.58	2696.56
Bhlhe40	1007.56	995.73	1246.86	1235.39	1589.14	1624.19	1363.92	1320.04	1278.67	1283.56	1173.19	1356.16
Psma5	980.2	906.64	984.58	936.49	738.27	876.08	832.8	866.63	896.95	897.23	945.13	898.85
Tie1	66.11	78.33	61.54	82.79	81.79	97.81	99.58	96.86	86.57	92.13	81.68	96.72
Nos1ap	499.22	545.35	521.54	554.8	635.23	664.87	579.94	576.04	543.38	495.21	405.21	552.98
Gpr17	153.87	140.01	168.47	124.72	189.08	227.87	195.26	173.12	149.14	143.43	114.56	191.33
Gusb	125.37	128.26	113.99	126.87	101.98	111.33	113.25	112.32	129.33	123.54	123.05	124.05
Emp1	25.07	18.6	22.19	21.5	32.93	33.3	32.22	23.7	32.33	34.55	35	25.23
Cd14	20.52	18.6	26.23	16.13	25.49	31.21	29.29	27.82	21.9	24.08	16.97	25.23
Tm4sf1	402.34	321.14	347.02	352.66	261.32	280.93	311.45	303.99	302.46	359.1	381.87	323.8
Gal3st1	103.72	102.8	102.9	119.35	81.79	74.91	93.73	95.83	109.51	104.69	102.89	92.51
Pgam1	3036.35	2940.2	3004.16	3166.43	2743.82	2847.79	2856.72	2923.46	3130.97	3152.36	3091.03	3219.05
Cdc7	42.17	57.77	54.47	61.29	70.11	68.67	64.44	68.01	42.76	42.92	50.92	57.82
Lsr	108.28	96.93	119.04	93.54	117.91	124.86	130.83	125.72	118.9	115.16	119.86	96.72
Lpl	80.92	88.12	88.77	82.79	74.36	70.75	57.6	77.29	71.96	85.85	63.65	85.15
Calm2	5617.94	5337.99	5632.05	5779.14	3675.42	4785.17	4668.77	5122.5	5622.6	5646.19	5619.85	5092.45
Acat1	1050.87	998.67	1037.03	1070.89	738.27	919.78	831.83	978.95	974.12	1021.82	1016.2	1001.88
Xpnpep1	420.58	437.65	452.94	431.15	479.08	454.69	455.94	461.65	434.91	385.28	382.93	442.59
Mog	776.19	801.87	769.7	879.5	536.44	633.65	612.15	771.83	786.39	742.29	1003.47	683.34
Dnajb9	688.42	666.76	736.41	698.87	551.31	632.61	609.23	662.6	684.18	727.63	711.76	616.06
Bax	155.01	139.03	149.3	161.28	124.28	123.82	131.8	144.27	162.7	169.61	169.72	145.08
Prkag1	875.35	815.58	887.73	855.85	668.16	766.83	745.91	824.38	834.37	846.98	863.45	788.47
Slc24a3	380.68	389.68	378.29	392.44	312.3	361.05	333.9	370.97	421.36	402.03	362.78	384.77
Igf1	29.63	24.48	27.24	29.03	24.43	16.65	20.5	23.7	30.25	26.17	25.46	25.23
Tomm20	2009.42	1884.75	2015.55	2020.28	1116.44	1401.53	1639.25	1860.01	2155.8	2238.37	2238.18	1884.96
Mapk1	3598.26	3241.76	3412.72	3375.02	2819.24	3255.66	3074.44	3114.1	3264.46	3249.73	2954.19	3362.03
Adora3	12.54	6.85	13.11	12.9	13.81	19.77	18.55	16.49	18.77	15.7	20.15	10.51
Tpsab1	5.7	5.87	3.03	3.23	1.06	3.12	1	2.06	3.13	6.28	5.3	4.21
Atp8a2	441.09	479.75	511.45	521.47	644.79	597.24	508.66	590.46	488.11	496.25	475.22	575.06
Tpi1	576.72	532.62	512.46	545.12	487.58	520.24	494.02	478.14	571.54	538.13	426.42	566.65
Cd200	1000.72	926.22	911.94	930.04	773.33	853.19	863.07	898.58	887.56	983.08	882.54	888.34
Ube2g1	643.97	621.72	611.32	668.77	509.89	582.67	576.03	603.86	622.65	654.34	631.15	558.24
Cd33	25.07	33.29	31.27	46.23	58.42	56.19	38.08	59.77	49.02	57.58	43.49	45.21
Crot	422.86	365.2	386.37	401.05	274.06	302.78	353.43	365.82	381.72	400.98	361.72	330.11
Ctsd	4875.95	4468.56	4700.94	4615.78	5126.47	5414.66	5175.49	6379.68	6004.32	6064.97	6142.8	6209.97
Sumo1	1098.74	1071.12	1174.23	1154.75	739.33	959.32	989.99	1030.48	1139.96	1117.09	1215.62	1093.34
Stab1	45.59	36.23	29.25	38.71	50.99	62.43	50.77	43.28	38.59	31.41	35	55.72
Klrd1	14.82	9.79	8.07	10.75	6.37	3.12	8.79	3.09	7.3	8.38	3.18	8.41
Etv5	540.25	415.13	449.92	472.01	679.85	659.66	505.74	565.73	479.76	475.31	369.14	516.18
Atp5b	4485.01	4564.51	4769.54	5029.73	3536.27	4016.25	4029.28	4579.44	4626.57	4924.84	5067.2	4670.88
Atp6v1b2	3553.81	3746.97	3923.17	3802.94	4270.29	4158.8	3823.28	4111.6	3951.77	4047.5	3683.99	4354.44
Ywhaq	4477.03	4346.18	4619.23	4937.27	4006.85	4126.54	3952.15	4451.66	4744.42	4683	4652.45	4547.88
Mmut	388.66	376.95	359.13	398.89	347.36	314.22	353.43	362.73	369.21	367.48	373.38	350.08
Cspg4	109.42	121.41	109.96	108.59	117.91	124.86	124.97	119.54	90.74	97.37	79.56	106.18
Pik3r1	1016.68	1055.46	1154.05	1081.64	1225.85	1188.23	1155.97	1124.25	1001.24	1071.03	976.95	1184.8
Cacna1b	206.3	227.15	197.72	234.39	258.13	268.44	221.63	260.71	247.18	223	176.08	232.34
Hspa1a/b	51.29	61.68	70.62	73.11	99.85	84.28	69.32	87.59	53.19	112.02	182.45	75.69
Ms4a4a	30.77	25.46	36.32	26.88	48.86	52.02	33.19	38.13	40.68	36.64	22.28	44.15
Ptk2b	1518.18	1412.83	1312.43	1346.14	1139.81	1344.3	1233.1	1231.42	1430.94	1368.36	1036.35	1254.19
Jak1	833.17	843.97	782.82	796.71	876.37	866.72	827.92	888.27	842.71	837.56	749.95	892.55
Pecam1	169.83	182.11	188.64	170.95	228.39	196.65	189.41	197.85	173.13	198.92	152.75	172.41
Ptpn1	363.59	344.64	387.37	358.04	411.09	407.87	371.98	392.61	433.87	420.87	372.32	410
Csf3r	26.21	20.56	23.2	18.28	35.05	26.01	25.38	30.91	31.29	30.36	27.58	29.44
Scoc	3085.36	2842.3	3027.37	3062.14	2502.69	2676.11	2733.7	2968.8	2920.29	2991.13	2913.88	2885.79
Pdhb	2083.5	1954.26	2095.25	2066.51	1605.08	1826.04	1862.82	2002.22	1988.92	2097.04	2080.13	2019.53
Atg2b	377.26	472.9	436.8	522.54	552.38	551.45	507.69	524.51	397.37	399.93	380.81	501.47
Trac	38.75	35.25	34.3	44.08	59.49	44.74	42.96	48.43	42.76	47.11	54.1	43.1
Klrk1	7.98	8.81	7.06	7.53	8.5	10.4	8.79	9.27	9.39	9.42	7.43	9.46
Grik2	617.76	662.84	557.86	636.51	517.32	564.98	551.62	581.19	591.36	655.39	572.81	545.62
Shc3	1238.93	1087.77	975.5	1090.24	1316.14	1344.3	1153.04	1260.27	1185.85	1207.13	853.9	1204.78
Eno2	2896.16	2819.78	2924.47	3059.99	3391.8	3194.27	2927.02	3300.61	2971.39	3074.89	2715.52	3310.51
Arl6ip5	1911.4	1675.22	1750.24	1851.47	1482.92	1647.08	1550.4	1742.54	1737.57	1796.56	1698.26	1664.19
Tomm70a	2745.71	2618.08	2636.97	2669.69	2259.43	2642.82	2331.46	2523.64	2526.05	2669.72	2546.86	2611.41
Erlec1	396.64	481.71	477.16	478.46	400.47	417.23	363.19	417.34	456.82	428.2	433.85	428.93
Usp2	779.6	809.71	794.92	889.18	728.71	749.15	660.97	786.25	739.46	662.72	612.05	716.98
Ctsb	2538.27	2508.43	2470.52	2508.41	2347.6	2475.3	2552.11	2789.5	2797.22	2913.66	2821.6	2733.35
Chil1	113.98	101.83	96.84	97.84	94.54	105.09	129.85	110.26	147.06	136.1	142.14	133.51
Ifngr2	494.66	510.11	507.42	476.31	355.86	445.33	428.61	487.42	542.34	549.65	556.89	556.13
Trem2	92.32	77.35	69.61	66.66	62.67	131.1	96.66	127.78	139.76	151.81	180.33	134.57
Cpne2	246.19	247.71	231.01	244.07	220.95	239.31	261.65	262.77	281.6	275.35	265.19	285.95
C1qa	819.5	637.39	701.11	633.29	710.65	908.34	969.49	1141.77	915.72	992.51	1021.5	1028.16
Tyrobp	409.18	308.41	360.14	280.62	325.05	501.51	503.78	677.02	534	661.67	731.92	602.39
C1qc	516.32	448.42	391.41	454.8	433.4	498.39	500.85	673.93	654.98	686.8	613.11	599.24
Ccr5	31.91	35.25	37.33	32.26	42.49	40.58	40.03	28.85	49.02	47.11	41.37	45.21
Lilrb4a	10.26	12.73	12.11	9.68	7.44	15.61	19.53	21.64	21.9	16.75	19.09	24.18
C1qb	689.56	508.15	587.11	530.07	563	720.01	779.11	855.3	743.63	818.71	837.99	849.44
Pllp	125.37	132.18	107.94	135.47	118.97	131.1	128.87	152.51	182.52	189.5	221.7	166.1
Mapk9	1031.49	1071.12	1084.44	1065.51	1031.46	1085.22	954.84	1072.73	1011.67	1006.12	992.86	1010.29
Sybu	321.42	306.45	311.71	315.03	310.18	358.97	294.85	338	331.66	340.26	332.01	328
Lgals3	17.1	21.54	27.24	33.33	32.93	32.25	44.91	31.94	37.55	48.16	45.61	48.36
Acat2	323.7	305.48	308.69	333.31	334.61	342.32	341.71	311.2	346.26	343.4	353.23	354.28
Fcrls	207.44	147.84	166.45	144.08	162.53	252.84	210.89	256.59	253.44	241.84	252.46	317.49
Fabp5	123.1	139.03	118.03	121.5	100.91	114.45	113.25	137.05	155.4	171.7	152.75	145.08
Acadm	357.89	335.83	366.19	360.19	366.48	323.59	357.33	351.39	392.15	393.65	374.44	393.18
Aif1	160.71	141.97	106.93	116.12	133.84	183.12	152.31	183.42	168.96	188.45	200.48	205
Adcyap1r1	901.56	959.51	1002.73	937.56	1027.21	985.33	960.7	972.77	1026.27	1033.34	1045.9	1046.03
Hexb	1701.68	1317.85	1443.57	1378.39	1374.57	1586.73	1620.7	1821.88	1713.58	1881.37	1864.8	1910.19
Ccna1	13.68	14.69	11.1	10.75	9.56	19.77	14.64	12.37	17.73	19.89	15.91	16.82
Epb41l2	385.24	383.8	358.12	418.25	374.98	397.46	403.22	430.74	442.21	446	420.06	455.21
Siglech	134.49	106.72	115	113.97	96.67	114.45	97.63	142.21	134.54	144.48	142.14	140.87
Cd9	318	380.87	384.35	376.32	231.57	352.72	375.88	402.92	434.91	438.67	528.25	449.95
Tgfbr1	98.02	93.99	106.93	94.62	78.61	103.01	94.7	130.87	113.68	124.59	114.56	107.23
Lamp1	1809.96	1786.84	1825.9	1863.3	1787.79	1758.41	1740.78	1992.94	1878.37	1999.67	2123.62	2005.86
Psmb8	39.89	44.06	28.25	38.71	32.93	33.3	30.27	36.07	51.11	56.54	74.25	53.62
Meaf6	537.97	519.9	525.58	550.5	567.25	522.32	447.16	532.76	491.23	465.89	413.69	494.11
Lamp2	1122.68	1132.81	1222.65	1203.14	1170.61	1261.06	1224.31	1401.45	1212.96	1338	1348.21	1375.09
Rfx4	91.18	90.08	98.86	102.14	100.91	113.41	93.73	119.54	104.3	116.21	135.78	121.95
Myorg	218.84	240.86	208.82	218.26	242.2	198.73	173.79	240.1	176.26	207.3	189.87	189.23
Gzmb	10.26	15.67	9.08	12.9	14.87	7.28	4.88	5.15	7.3	8.38	3.18	4.21
Pmp22	151.59	193.86	227.99	207.51	228.39	171.68	221.63	261.74	240.92	240.8	270.49	254.41
Il10	1.14	4.9	4.04	5.38	2.12	6.24	3.91	7.21	6.26	8.38	6.36	9.46
Icam2	68.39	41.12	50.44	44.08	59.49	62.43	49.79	55.65	60.49	78.52	77.43	75.69
Mbtps1	352.19	422.97	408.56	426.85	363.29	396.42	340.74	388.49	349.39	362.24	342.62	352.18
Lgmn	1727.9	1791.73	1852.13	1829.97	1829.21	1796.91	1780.81	1946.57	1860.64	1879.27	1954.96	2016.37
Hacd3	895.86	897.82	881.68	909.61	882.74	835.51	813.28	903.73	806.21	806.15	856.03	886.24
Clec7a	12.54	5.87	12.11	9.68	10.62	21.85	11.72	22.67	10.43	25.13	30.76	24.18
Apoe	6405.52	5417.3	5916.53	5922.14	5006.44	5571.77	5744.68	6635.24	6372.48	7100.4	7058.23	6314.05
Xcl1	3.42	1	4.04	4.3	3.19	6.24	2.93	1.03	4.17	6.28	9.55	7.36
Akt3	2143.91	2043.36	2096.26	2140.7	1792.03	2053.91	1887.23	2079.5	1957.64	2095.99	1952.84	1970.12
Hacd2	429.69	396.53	469.09	468.78	360.11	384.98	412.98	411.16	378.59	385.28	399.9	402.64
Por	468.45	426.88	448.91	453.73	486.52	474.46	432.51	477.11	408.84	425.06	376.57	429.98
Itm2a	545.95	613.89	596.19	617.16	309.12	521.28	582.86	665.69	713.38	741.24	948.31	660.21
Ctsl	304.32	258.48	297.59	256.97	305.93	283.01	324.14	333.87	310.8	317.23	321.41	304.87
Il18	205.16	228.13	222.94	238.69	180.58	200.81	207.96	231.86	235.71	278.49	246.09	253.36
Wdr35	303.18	283.94	302.64	278.47	247.51	268.44	291.92	259.68	243.01	268.02	236.55	287
Glul	14027.2	13087.5	13336.1	12862.5	12558	12406.7	12040	13186	12769	12878.5	11265.2	11671.4
Egfr	68.39	93.99	84.74	81.71	103.04	97.81	90.8	88.62	92.82	110.98	91.22	105.13
Lrrc25	6.84	6.85	11.1	6.45	11.68	16.65	5.86	10.3	10.43	17.8	10.61	12.62
Fcgr1	33.05	43.08	45.4	33.33	38.24	48.9	41.01	40.19	47.98	52.35	42.43	50.46
Eif2ak1	408.04	397.51	434.79	412.87	421.72	401.63	385.65	387.46	395.28	346.54	391.42	384.77
Tlr3	74.09	61.68	55.48	78.49	65.86	77	70.3	70.07	68.84	99.46	101.83	90.41
Abcb1a	345.35	335.83	379.3	390.29	340.99	381.86	347.57	383.34	324.36	301.52	294.89	352.18
Mad2l1	22.8	22.52	29.25	23.65	20.18	28.09	23.43	30.91	31.29	33.5	28.64	26.28
Tsc1	278.1	283.94	303.64	270.95	310.18	311.1	261.65	293.69	319.15	313.04	320.35	285.95
Cd200r1	3.42	5.87	4.04	5.38	4.25	6.24	2.93	4.12	7.3	7.33	10.61	5.26
Shank2	280.38	342.68	287.5	320.41	322.93	339.2	270.44	275.14	250.31	251.27	180.33	292.26
Egf	18.24	13.71	14.12	18.28	5.31	13.53	12.69	15.46	8.34	15.7	11.67	9.46
Aqp4	687.28	891.95	848.39	945.09	714.9	851.11	861.12	1137.65	857.31	1050.09	1181.68	1118.57
Trim35	248.47	258.48	235.05	259.12	249.63	291.33	237.25	290.59	276.38	268.02	253.52	272.28
Trim37	2264.73	2217.64	2267.75	2318.11	2379.46	2310.91	2087.38	2459.75	2279.91	2326.32	2345.32	2359.1
Gfap	1063.41	989.86	1160.1	1055.84	933.73	1127.88	1647.06	1540.56	1325.6	1475.15	1430.95	2491.56
Sox10	251.89	275.12	274.39	240.84	313.37	289.25	253.84	288.53	308.72	275.35	301.25	269.13
Abcg2	193.76	223.23	196.71	191.38	142.34	180	168.9	213.31	192.95	181.12	181.39	179.77
Ptx3	9.12	8.81	11.1	13.98	5.31	10.4	10.74	3.09	6.26	6.28	10.61	4.21
Camk2g	765.93	879.22	879.66	914.99	725.52	847.99	775.2	795.53	917.8	930.74	923.91	959.83
Sqstm1	2260.17	2130.5	2205.21	2260.05	2155.33	2234.95	2056.14	2283.53	2344.57	2385.99	2248.79	2264.48
Prkab1	117.4	138.05	144.26	158.05	114.72	129.02	101.54	116.44	125.16	122.49	112.44	120.9
Fpr1	6.84	7.83	14.12	5.38	10.62	14.57	7.81	7.21	10.43	14.66	12.73	15.77
Nes	44.45	62.66	51.45	48.38	66.92	72.83	51.75	60.8	54.23	68.05	84.86	64.13
Cttnbp2nl	43.31	56.79	47.41	50.53	46.74	79.08	61.51	51.52	50.06	67	57.28	70.44
Nkiras1	723.76	718.65	726.33	811.77	805.19	732.5	750.79	803.77	785.35	812.43	774.35	816.85
Cd47	1543.25	1507.8	1677.61	1594.5	1395.81	1549.27	1471.32	1601.36	1417.38	1565.19	1467.02	1469.7
Uchl1	1170.55	1112.25	1132.87	1122.5	914.61	1039.44	1091.53	1113.94	1130.57	1175.72	1226.23	1232.11
Unc80	1200.18	1279.67	1268.04	1354.74	1382	1412.97	1186.23	1349.92	1204.62	1152.69	1141.37	1257.34
Cd74	126.51	107.7	103.9	110.74	97.73	130.06	79.08	124.69	127.24	141.34	148.51	111.44
Opa1	802.4	781.31	798.96	851.55	753.14	778.28	756.65	815.11	751.97	815.57	720.25	728.54
Ncf1	62.69	60.7	60.53	58.06	57.36	84.28	71.27	83.47	82.39	60.72	70.01	100.92
Adamts1	98.02	107.7	85.75	99.99	124.28	143.59	99.58	105.11	128.28	100.51	143.2	107.23
Ccl12	17.1	29.37	21.18	17.2	15.93	21.85	16.6	28.85	32.33	30.36	29.7	22.08
Atrn	1209.3	1192.53	1166.16	1230.02	1287.46	1339.1	1095.43	1248.94	1145.17	1164.21	1053.32	1180.6
Gjb1	129.93	169.38	159.39	176.33	106.23	156.07	145.47	166.94	196.08	173.79	236.55	173.46
Gnas	4993.34	4787.75	4884.54	4930.81	5479.14	5129.56	4708.8	5326.53	5182.47	5162.5	4838.08	5161.84
Tlr4	47.87	38.18	44.39	32.26	50.99	36.42	47.84	38.13	41.72	48.16	60.46	54.67
Il10ra	29.63	35.25	33.29	35.48	38.24	54.1	33.19	44.31	32.33	49.21	40.31	41
Sall3	34.19	23.5	31.27	43.01	37.18	34.34	29.29	52.55	45.89	39.78	41.37	38.9
Rtn1	5959.87	5381.07	5553.37	5774.84	6112.25	6438.49	5271.17	5872.68	5505.79	5538.35	4861.42	5166.04
Hpgds	46.73	53.85	37.33	49.46	63.74	55.15	46.86	50.49	58.41	45.02	66.83	63.08
Tcl1	7.98	10.77	15.13	15.05	4.25	15.61	6.83	18.55	14.6	19.89	24.4	13.67
Tmem100	23.94	18.6	31.27	22.58	22.31	30.17	32.22	30.91	33.37	33.5	24.4	31.54
Emcn	74.09	82.24	65.57	88.17	88.17	83.24	76.15	76.26	77.18	92.13	93.35	106.18
Tenm4	316.86	373.03	356.1	363.41	376.04	378.73	310.47	326.66	299.33	304.66	247.15	359.54
Gas6	803.54	822.43	825.19	817.14	782.89	801.17	832.8	896.51	822.9	885.72	819.96	889.39
Unc79	1721.06	1709.49	1716.95	1748.26	1204.6	1548.23	1573.83	1772.42	1673.95	1737.93	1614.46	1532.78
Gphn	574.45	611.93	674.88	682.74	613.99	615.96	587.75	632.71	543.38	603.04	596.14	581.36
Cx3cr1	152.73	157.63	125.09	148.38	141.28	138.38	134.73	170.03	182.52	194.73	134.72	188.18
Ppp2ca	5405.94	5082.45	5331.43	5280.25	4366.95	4715.45	4762.5	5335.81	5111.55	5246.26	5078.87	5049.35
Dclk1	2750.27	2622	2666.22	2750.33	3013.63	3155.77	2653.64	2812.17	2465.56	2352.49	1872.22	2734.41
Lamtor3	809.24	748.02	790.89	798.86	787.14	814.7	711.74	835.72	816.64	857.45	828.45	789.52
Cdk7	549.37	536.54	593.17	630.06	514.13	555.62	521.36	621.38	487.06	552.79	542.04	537.21
H2-T23	158.43	139.03	146.27	126.87	112.6	112.37	137.66	131.9	127.24	139.24	127.29	120.9
Lrrc7	1399.64	1225.82	1187.34	1211.74	1186.55	1458.75	1144.25	1196.38	1130.57	1170.49	892.09	1214.24
Sparc	2978.23	3280.93	3345.13	3326.63	3140.04	2516.92	3126.19	3453.13	3391.71	3649.66	4144.35	3259
Ugt8a	266.71	333.87	320.79	376.32	265.57	298.62	292.9	380.25	314.97	391.56	474.16	396.34
Nefl	1268.57	1364.85	1328.57	1407.42	1465.92	1314.13	1367.83	1518.92	1449.71	1363.13	1548.7	1374.04
Crkl	188.06	220.3	208.82	247.29	190.14	249.72	211.86	240.1	231.54	239.75	250.34	234.44
Itgax	3.42	3.92	4.04	7.53	4.25	7.28	2.93	12.37	7.3	6.28	6.36	14.72
H2-D1	361.31	364.22	421.67	353.74	398.35	377.69	377.84	504.93	373.38	410.4	439.15	425.77
Gnai1	1763.23	1905.31	1844.06	2006.3	1652.88	1827.08	1711.49	1804.36	1804.32	1816.45	1759.78	1767.22
Nmnat2	1578.59	1653.68	1562.61	1716	1837.71	1666.85	1492.8	1795.09	1578	1491.9	1375.79	1616.88
Prkcz	748.83	669.7	687.99	725.75	625.67	721.05	695.14	692.48	792.65	842.79	694.79	753.78
Prkab2	169.83	162.53	168.47	159.13	156.15	183.12	167.93	156.63	149.14	165.42	144.26	161.9
Kcnd1	44.45	61.68	56.49	59.14	64.8	62.43	55.65	56.68	46.93	42.92	45.61	54.67
Cnot10	217.7	259.46	305.66	318.26	292.12	337.12	241.15	286.47	238.84	196.83	234.43	252.31
Cntf	37.61	54.83	40.35	53.76	50.99	56.19	51.75	57.71	53.19	47.11	73.19	63.08
Map1lc3b	1611.64	1492.13	1672.57	1525.69	1595.52	1580.49	1536.73	1635.37	1600.94	1714.9	1673.86	1640.01
Tap1	50.15	44.06	36.32	37.63	26.56	37.46	32.22	40.19	37.55	31.41	41.37	27.33
Mertk	204.02	203.65	236.06	221.49	252.82	232.03	233.34	210.22	219.02	193.69	166.54	195.54
Fa2h	168.69	187.99	159.39	215.04	203.95	185.21	201.12	200.94	221.11	235.56	197.3	188.18
Lta4h	316.86	323.1	325.84	368.79	459.96	395.38	325.12	373.03	359.82	354.92	343.68	427.88
Adgrl4	229.09	182.11	196.71	195.68	197.58	187.29	179.64	180.33	189.82	153.9	153.81	200.8
Arpc1a	1872.65	1766.28	1731.08	1784.81	1815.4	1832.28	1647.06	1753.87	1725.06	1741.07	1615.52	1770.37
Kir3dl1/2	7.98	5.87	9.08	10.75	12.75	3.12	7.81	14.43	4.17	7.33	6.36	7.36
Asb10	9.12	5.87	11.1	4.3	19.12	9.36	5.86	17.52	13.56	7.33	12.73	10.51
Nostrin	72.95	55.81	58.51	62.36	83.92	70.75	60.53	68.01	67.79	64.91	70.01	80.95
Atp6v1e1	3048.89	2787.47	3037.45	2967.52	2487.81	2786.4	2731.75	3025.48	3012.07	3208.9	3016.77	3106.56
Aldh1l1	547.09	517.94	532.64	548.35	670.29	507.75	537.95	499.78	467.25	544.41	437.03	525.65
P2ry12	295.2	290.79	266.32	265.57	229.45	295.5	252.87	294.72	276.38	343.4	298.07	304.87
Abca1	446.79	434.72	487.24	459.11	436.59	482.78	410.06	443.1	356.69	451.23	424.3	439.44
Ermn	613.2	628.58	692.03	681.67	509.89	663.83	583.84	750.19	697.74	712.97	840.11	653.9
Axl	319.14	339.74	266.32	291.38	256	268.44	276.3	341.09	287.86	377.95	377.63	345.87
Fth1	50150	42348.6	44909.1	44931.1	41981.6	44133	45336.5	47902.7	48935.7	47991	51935.4	46475.4
Slc38a1	729.45	1003.57	1002.73	1019.28	1011.27	962.44	962.65	1057.27	1050.26	1057.42	1028.93	1076.52
Cyp4x1	98.02	96.93	106.93	125.8	95.6	94.68	95.68	108.2	110.55	148.67	118.8	118.8
Acot13	1047.45	999.65	970.45	1013.9	873.18	947.88	921.65	1069.63	980.38	1076.26	1106.36	1070.21
Txn1	2562.21	2355.69	2565.34	2453.58	2255.18	2434.72	2321.7	2541.15	2463.47	2599.57	2614.75	2717.59
Olig1	184.64	219.32	188.64	194.61	183.77	194.57	170.86	198.88	207.55	217.77	204.72	209.21
Plaa	170.97	141.97	161.41	143	148.72	161.27	171.83	144.27	160.62	169.61	162.29	173.46
Gjd2	71.81	88.12	106.93	92.47	93.48	83.24	85.92	104.08	79.26	69.1	82.74	79.9
Hmgb1	1259.45	1252.26	1397.17	1331.08	1307.64	1311	1177.45	1325.19	1154.56	1242.73	1191.22	1334.09
Glrb	3836.47	3809.64	3786.98	3807.24	3238.83	3395.08	3475.71	3950.85	3868.34	4047.5	4142.23	3737.34
Amigo2	143.61	165.47	197.72	192.46	178.46	195.61	160.12	175.18	140.8	152.85	164.42	158.74
Rapgef2	484.4	404.36	457.99	458.03	479.08	538.97	453.99	481.23	465.16	383.18	318.23	422.62
Stambpl1	206.3	221.27	265.31	259.12	284.69	294.46	250.91	287.5	255.53	276.39	252.46	260.72
Atp5g3	2726.34	2518.22	2641	2784.74	1941.81	2407.67	2448.62	2515.39	2762.8	2893.76	2826.9	2654.51
Cd34	502.64	491.5	495.31	473.08	421.72	536.89	472.54	592.52	551.73	565.35	473.09	505.67
Rtn4	4496.4	4158.19	4194.53	4181.41	3870.88	4142.15	3970.7	4491.85	4300.12	4612.85	4485.91	4297.67
Kcnd2	438.81	481.71	429.74	544.05	532.19	534.81	403.22	479.17	447.43	434.48	415.81	435.23
Gng3	6372.47	6457.09	6200	6614.56	5758.52	6300.1	5776.9	6383.8	6990.96	6740.25	6196.9	6902.77
Slc10a6	6.84	5.87	2.02	9.68	4.25	11.45	8.79	4.12	9.39	8.38	16.97	6.31
B4galt6	1534.13	1429.47	1397.17	1420.32	1611.45	1462.91	1334.63	1523.04	1382.96	1383.02	1230.47	1453.93
Mbp	4602.4	4415.69	4080.54	4310.43	2987.08	3612.54	4119.1	4591.8	4566.08	4954.16	5739.72	4196.75
Prkdc	182.36	161.55	168.47	188.16	159.34	193.53	168.9	161.78	175.22	153.9	165.48	161.9
Grm2	288.36	266.31	298.6	277.4	352.67	313.18	250.91	274.11	316.02	337.12	271.55	296.46
Il6	15.96	12.73	13.11	10.75	13.81	15.61	6.83	15.46	9.39	11.52	9.55	13.67
Sgce	475.29	492.48	478.16	474.16	422.78	470.3	471.56	516.27	518.35	497.3	553.71	462.57
Fbln5	77.5	91.06	82.72	86.02	147.65	75.96	96.66	82.44	64.66	72.24	75.31	90.41
Nrxn1	1403.06	1412.83	1339.67	1517.09	1196.11	1410.89	1293.63	1420	1410.08	1347.42	1281.39	1376.14
Tbx21	1.14	1.96	3.03	5.38	1.06	3.12	1	5.15	6.26	3.14	4.24	4.21
Timp2	3130.96	2885.38	2944.65	2715.93	2956.27	2957.04	2923.11	2950.25	3141.4	3142.94	2814.17	3530.23
Eid1	2090.34	2031.61	2026.65	2070.81	1888.7	2070.55	1880.4	2057.86	2065.06	2161.95	2034.52	2160.4
Elmo1	933.47	997.69	982.56	1026.8	1094.13	1083.14	941.18	1052.12	943.88	947.49	849.66	996.62
Ndufa10	1757.53	1710.47	1773.45	1779.44	1802.66	1762.57	1607.03	1771.39	1753.22	1737.93	1720.54	1705.19
Htr5a	61.55	63.64	61.54	77.41	64.8	77	71.27	73.16	68.84	84.8	62.58	87.26
Gabra5	544.81	484.65	533.65	466.63	442.96	449.49	485.23	474.02	573.63	609.32	525.07	494.11
Cldn5	442.23	404.36	489.26	366.64	458.9	444.28	491.09	481.23	502.71	486.83	494.31	404.75
Gbp2	11.4	10.77	9.08	15.05	8.5	14.57	13.67	14.43	13.56	9.42	16.97	21.03
Tjp1	632.57	679.49	595.18	702.1	841.31	810.53	656.09	742.97	739.46	697.27	623.72	741.16
Cacnb2	490.1	484.65	465.05	460.18	488.64	530.64	452.04	440.01	443.26	467.99	329.89	476.23
Ncam1	1963.83	2105.04	2016.56	2080.49	2165.95	2163.16	1953.62	2087.74	1903.4	1927.43	1901.92	2115.2
Th	56.99	56.79	106.93	65.59	60.55	46.82	50.77	70.07	43.8	73.29	46.67	50.46
Ctsw	2.28	6.85	6.05	6.45	14.87	12.49	3.91	9.27	4.17	8.38	7.43	10.51
Ppt1	966.53	1038.81	976.5	1033.26	1078.19	1129.96	936.29	1120.13	976.21	1089.87	1021.5	1158.52
Slc1a3	3862.69	3829.22	3811.19	3816.92	4264.98	4022.49	3280.44	3814.82	3550.24	4022.37	3590.64	3552.31
Sod1	4303.78	3954.54	4165.28	4239.47	3660.55	3755.09	3848.66	4297.08	4194.78	4400.32	4437.12	4165.21
Clcf1	14.82	24.48	12.11	22.58	26.56	14.57	14.64	29.88	22.95	32.46	15.91	26.28
Akt1	1274.27	1107.35	1225.67	1250.44	1094.13	1206.96	1104.22	1279.85	1299.53	1323.34	1247.44	1216.34
Trim2	1393.94	1498.99	1516.21	1529.99	1583.83	1558.64	1416.64	1548.81	1380.88	1453.16	1325.94	1513.86
Becn1	610.92	619.76	621.41	599.96	679.85	669.03	566.27	712.06	613.26	563.26	511.28	626.57
Grin2a	406.9	372.05	352.07	427.92	442.96	417.23	334.88	393.64	345.22	395.75	285.34	379.52
Adgrg1	99.16	99.87	100.88	113.97	89.23	66.59	80.06	108.2	113.68	113.07	97.59	119.85
Arg2	68.39	56.79	38.33	50.53	37.18	53.06	48.82	21.64	46.93	35.6	53.04	41
Plcb4	772.77	916.43	937.16	1033.26	1010.21	953.08	886.5	1050.06	762.4	809.29	844.36	920.93
Rasa1	214.28	233.02	249.17	248.37	257.07	247.63	196.24	219.49	204.42	229.28	224.88	233.39
Tnfrsf17	4.56	8.81	3.03	8.6	5.31	7.28	6.83	10.3	10.43	10.47	5.3	8.41
Epb41l3	757.95	915.45	956.33	974.12	1310.83	1010.31	966.56	1053.15	994.98	930.74	905.88	1108.06
Nkg7	9.12	6.85	9.08	10.75	5.31	10.4	10.74	6.18	7.3	6.28	9.55	7.36
Sox2	403.48	364.22	466.06	424.7	413.22	433.88	355.38	412.19	467.25	492.07	460.37	391.08
Nrcam	1730.17	1662.49	1687.7	1702.02	1690.06	1795.87	1562.12	1760.05	1623.89	1645.8	1481.87	1747.24
Prkci	467.31	479.75	463.03	472.01	554.5	502.55	418.84	506.99	410.93	466.94	408.39	490.95
Plekhb1	4978.53	4668.3	4607.13	4813.62	3301.51	3788.39	4512.56	4843.24	4905.04	5378.17	6148.11	4477.45
Ms4a1	2.28	5.87	3.03	5.38	1.06	1.04	6.83	5.15	4.17	6.28	4.24	9.46
Vdac3	2064.13	2070.77	2293.98	2221.34	1989.61	2059.11	1936.05	2172.24	2214.2	2194.4	2271.07	2269.74
Atp6v1g1	525.44	464.09	501.37	499.96	388.79	439.08	445.2	510.09	490.19	565.35	519.77	515.13
Calm1	12676.5	11625.7	11410.4	11665.8	10656.6	11635.7	10841.1	11532.1	11674.9	11832.6	10330.6	11362.4
Cacna1e	541.39	593.33	559.88	546.2	702.15	687.76	573.1	564.7	525.65	536.04	424.3	581.36
Cdc42	5649.85	5410.45	5658.28	5601.73	4651.64	5227.37	5077.85	5541.9	5375.42	5625.25	5299.51	5550.81
Pth2r	12.54	14.69	16.14	10.75	7.44	14.57	13.67	14.43	16.69	17.8	23.34	10.51
P2ry14	39.89	29.37	43.38	41.93	27.62	30.17	28.31	41.22	36.5	34.55	36.07	30.49
Fcgr4	6.84	7.83	5.04	12.9	5.31	4.16	8.79	9.27	10.43	9.42	10.61	10.51
Atp2a2	6653.99	7343.17	7083.7	7470.41	7603.66	7626.72	6839.14	7412.21	6631.14	6970.58	6085.52	7310.67
Ranbp9	1267.43	1067.21	1159.09	1199.91	1081.38	1176.78	1158.9	1193.29	1111.8	1098.25	1103.18	1163.78
Cd3d	6.84	5.87	5.04	7.53	6.37	5.2	11.72	7.21	5.21	7.33	9.55	8.41
Entpd2	62.69	65.6	97.85	81.71	66.92	71.79	84.94	77.29	67.79	101.55	93.35	99.87
Myo5a	1699.4	1743.76	1618.09	1870.83	1615.7	1810.43	1577.74	1756.96	1929.48	1893.93	1651.59	1850.27
Nckap1	3270.01	3312.26	3279.56	3378.24	3259.02	3352.43	3030.51	3328.44	3283.24	3252.87	2853.42	3316.82
Slco2b1	31.91	19.58	21.18	31.18	27.62	19.77	20.5	31.94	32.33	27.22	32.88	28.38
Cul1	1400.78	1406.95	1472.83	1481.61	1169.55	1349.5	1301.44	1434.42	1395.48	1425.94	1445.8	1359.32
Blk	5.7	8.81	8.07	9.68	10.62	6.24	4.88	12.37	12.52	8.38	19.09	6.31
Csf1	169.83	191.9	185.62	194.61	181.65	212.26	179.64	184.46	197.12	183.22	194.12	198.69
Acly	793.28	916.43	906.9	914.99	984.72	911.46	846.47	1050.06	883.39	920.27	917.55	975.6
Grb2	891.3	952.65	1130.85	1014.98	1133.43	1052.97	988.04	965.56	924.06	976.8	937.7	903.06
Itgam	94.6	83.22	76.67	84.94	72.23	96.76	89.82	119.54	103.25	109.93	77.43	87.26
Atp6v0d1	3050.03	2657.25	2925.48	2880.43	2768.25	2809.29	2766.9	2932.73	3035.01	3025.68	2815.23	3121.28
Adora2b	63.83	67.56	59.52	54.83	41.43	43.7	53.7	76.26	62.58	65.96	78.5	60.97
S100b	1559.21	1708.51	1758.31	1731.05	1607.2	1418.17	1571.88	1949.66	1662.48	1805.98	2300.77	1695.73
Ifit3	131.07	189.94	154.34	169.88	150.84	168.56	122.04	150.45	140.8	156	152.75	134.57
Slc25a17	332.81	343.66	292.55	335.46	319.74	324.63	247.99	302.96	323.32	299.43	325.65	291.21
Casp3	59.27	86.16	96.84	103.22	108.35	97.81	90.8	93.77	118.9	99.46	80.62	103.03
Adora1	268.99	253.58	235.05	256.97	276.19	276.77	250.91	263.8	239.88	258.6	182.45	250.21
Spi1	51.29	50.91	41.36	59.14	45.68	43.7	40.03	60.8	51.11	65.96	54.1	53.62
Ube2n	2061.85	1995.38	2039.77	2093.39	2007.67	2063.27	1788.62	2049.62	1965.98	1935.81	1929.5	2129.91
P2ry6	15.96	24.48	5.04	18.28	19.12	17.69	28.31	16.49	22.95	23.03	14.85	23.13
Slc17a6	384.1	371.07	387.37	372.02	391.97	362.09	380.77	438.98	385.9	365.38	413.69	398.44
Tgfb1	85.48	82.24	83.73	69.89	92.42	75.96	88.85	89.65	91.78	92.13	84.86	75.69
F11r	102.58	105.74	112.98	103.22	95.6	103.01	86.89	119.54	84.48	105.74	109.26	98.82
Olfml3	153.87	119.45	120.05	119.35	90.29	127.98	115.21	131.9	101.17	121.45	116.68	128.26
Adrb1	216.56	193.86	139.21	195.68	241.13	233.07	202.1	256.59	232.58	242.89	168.66	202.9
Plxdc2	452.49	435.69	431.76	488.14	421.72	447.41	429.58	497.72	426.57	502.53	475.22	496.21
Hectd1	663.35	686.34	723.3	749.41	760.58	783.48	647.3	770.8	659.15	695.17	614.17	723.29
Abce1	507.2	539.48	564.92	564.47	601.24	624.29	521.36	572.94	548.6	486.83	468.85	559.29
Tmem47	1184.22	1023.15	1155.06	1056.91	1102.63	1139.33	1008.54	1169.59	1095.11	1160.02	1176.37	1171.14
Aplp2	5157.47	5526.96	5484.77	5680.22	6273.71	5867.26	5102.26	5830.43	5236.7	5368.75	4890.06	5581.3
Camk4	875.35	1131.83	987.6	1141.85	1199.29	1194.47	981.2	1124.25	948.05	1018.68	819.96	1015.55
Ltc4s	17.1	15.67	16.14	15.05	14.87	14.57	15.62	14.43	16.69	12.56	16.97	11.56
Itpr1	2843.73	3941.81	3661.89	4059.91	4598.53	3945.5	3287.28	3783.91	3216.49	3409.91	2980.71	3609.08
B4galt5	313.44	322.12	331.89	322.56	343.11	351.68	310.47	297.81	332.7	322.46	317.16	384.77
Atr	94.6	93.99	87.76	98.92	79.67	86.36	92.75	87.59	90.74	96.32	97.59	111.44
Psmd10	225.67	182.11	225.97	223.64	168.9	213.3	187.45	209.19	197.12	209.39	199.42	205
Nos2	4.56	7.83	6.05	3.23	3.19	10.4	3.91	4.12	3.13	3.14	5.3	5.26
Cables1	341.93	338.76	381.32	389.22	368.6	379.78	370.03	409.1	413.01	368.53	357.47	385.82
Grin3a	346.49	335.83	358.12	337.61	287.87	353.76	346.59	356.54	352.52	336.07	406.27	350.08
Mef2a	737.43	766.63	751.55	779.51	687.28	759.55	734.19	751.22	742.59	810.34	757.38	803.19
Panx1	145.89	169.38	168.47	165.58	163.59	161.27	161.09	180.33	174.17	173.79	165.48	161.9
Psen1	343.07	363.24	382.33	398.89	410.03	422.43	367.1	412.19	391.11	413.54	356.41	396.34
Syt4	1968.39	2098.19	2113.41	2038.56	1800.53	1969.63	1847.2	2042.4	2095.31	2176.6	2142.72	2006.91
Pak1	3231.26	3468.91	3573.12	3750.26	3613.81	3680.18	3448.37	3508.77	3376.06	3223.55	2922.37	3702.64
Il1a	7.98	7.83	8.07	8.6	6.37	12.49	11.72	12.37	7.3	9.42	9.55	8.41
Jak2	205.16	274.14	245.13	306.43	277.25	300.7	261.65	276.17	305.59	298.38	246.09	281.75
Kcnk13	64.97	58.75	71.62	60.21	63.74	67.63	50.77	68.01	76.14	74.33	59.4	65.18
Chchd3	388.66	341.7	397.46	349.44	276.19	322.55	327.07	379.22	343.13	367.48	356.41	351.13
Gpr34	165.27	132.18	166.45	134.4	82.86	144.63	146.45	162.82	146.01	157.04	171.84	167.16
P2ry1	75.22	96.93	96.84	111.82	84.98	87.4	99.58	85.53	78.22	117.26	124.11	111.44
Chrm3	225.67	206.59	192.68	191.38	192.27	227.87	165	186.52	190.86	218.81	144.26	193.44
Entpd1	107.14	86.16	90.79	99.99	97.73	89.48	75.18	105.11	102.21	108.88	88.04	113.54
Nuak1	108.28	139.03	139.21	164.5	135.97	150.87	138.64	169	158.53	146.57	141.08	152.44
Atp2b4	1062.27	955.59	881.68	908.53	977.28	1123.72	842.57	879	883.39	897.23	757.38	1012.39
P2rx7	79.78	89.1	81.71	76.34	65.86	87.4	74.2	84.5	84.48	85.85	81.68	86.21
Rab3a	12681.1	12584.2	12483.7	12879.7	13717	13015.4	11739.3	12957.2	12294.4	12764.4	11419	12834.1
Nwd1	428.55	340.72	356.1	390.29	450.4	393.3	384.67	427.65	341.05	383.18	332.01	370.05
Ptprm	340.79	373.03	410.58	417.17	438.71	410.99	364.17	395.7	346.26	369.57	369.14	381.62
Gabrb3	1430.41	1529.34	1417.34	1522.47	1528.59	1636.67	1459.6	1515.83	1389.22	1441.65	1216.68	1554.86
Adh5	828.61	749.98	787.86	784.89	636.29	655.5	705.88	804.8	757.19	823.95	909.06	800.03
Ngf	44.45	36.23	53.47	55.91	36.12	30.17	38.08	45.34	33.37	51.3	35	46.26
C9orf72	250.75	262.4	279.43	299.98	259.19	309.02	268.49	313.26	272.21	301.52	276.86	290.16
Diaph1	519.74	482.69	502.38	503.19	548.13	497.35	452.04	489.48	466.2	528.71	421.12	499.36
Slc6a1	2207.74	2284.22	2323.23	2455.73	2277.49	2298.42	2031.73	2255.71	2220.46	2406.93	2115.14	2224.53
Cst3	24255.5	16350.8	18724.1	16798.7	15771.4	17587.2	17468.4	18874.2	21177.3	22382.7	21399.6	18689.8
Serpina3n	43.31	30.35	49.43	45.16	32.93	49.94	41.01	52.55	43.8	36.64	54.1	57.82
Gabarapl1	6873.97	6335.69	6522.81	6400.6	6502.1	6606	6230.89	6677.48	6847.03	6909.86	6344.35	6687.26
Slc12a2	665.63	796	814.09	776.29	873.18	812.61	697.09	789.34	665.41	702.5	732.98	791.62
Csnk2a1	1517.04	1432.41	1489.98	1533.22	1665.63	1602.34	1440.08	1549.84	1454.93	1396.63	1272.9	1589.55
Pias1	276.96	240.86	270.35	302.13	327.18	309.02	270.44	291.62	277.43	283.72	270.49	322.75
Gria3	2052.73	2134.41	2069.02	2331.01	2491	2562.7	2121.55	2220.68	2070.28	2060.39	1677.05	2263.43
Dusp3	446.79	456.26	443.87	404.27	412.16	445.33	390.53	466.81	500.62	497.3	448.7	401.59
Ticam1	37.61	41.12	28.25	36.56	43.55	44.74	40.03	40.19	42.76	42.92	30.76	42.05
Braf	463.89	492.48	514.48	590.28	518.38	548.33	456.92	485.35	508.96	510.91	469.91	459.41
Cd163	28.49	33.29	32.28	32.26	18.06	35.38	41.01	29.88	32.33	16.75	33.94	28.38
Sox9	194.9	268.27	246.14	220.41	230.51	214.34	199.17	214.34	212.76	210.44	242.91	193.44
Nlrp1b	10.26	5.87	8.07	10.75	13.81	5.2	2.93	9.27	8.34	8.38	6.36	7.36
Bub3	697.54	623.68	634.53	708.55	675.6	653.42	594.58	682.18	641.42	657.48	624.78	656.01
Itga7	54.71	68.54	71.62	80.64	81.79	79.08	52.72	82.44	75.09	71.19	66.83	88.31
Ptpn11	1194.48	1303.17	1305.37	1292.38	1403.25	1319.33	1275.08	1315.92	1271.37	1241.68	1151.97	1284.68
Ninj2	14.82	17.62	19.17	23.65	7.44	10.4	13.67	18.55	15.64	17.8	16.97	17.87
Dnm1	6656.27	6986.78	6710.44	7216.66	7630.22	7404.05	6673.17	7130.89	6753.17	6798.88	5778.97	7096.21
Gas7	1578.59	1879.85	1861.21	1933.19	2158.51	2226.63	1730.04	1766.24	1700.02	1652.08	1450.05	1968.02
Ina	2282.96	2433.04	2451.35	2539.59	3422.6	2808.25	2544.3	2759.61	2426.97	2263.5	2093.92	2529.4
Sh3gl2	3241.51	3375.9	3600.36	3645.96	3728.54	3528.27	3384.91	3491.25	3278.02	3387.92	3215.13	3551.26
Dnajc11	231.37	232.04	221.93	223.64	230.51	244.51	194.29	251.44	232.58	235.56	233.37	221.82
Map2k1	2848.29	2493.74	2783.24	2603.03	2444.26	2542.93	2429.09	2488.6	2626.17	2727.3	2291.22	2636.64
Stat2	145.89	140.01	160.4	162.35	200.77	167.52	151.33	180.33	138.71	142.38	129.41	165.05
Atf2	466.17	537.52	522.55	592.43	530.07	527.52	485.23	566.76	560.07	565.35	500.67	617.11
Plxnb3	101.44	126.3	122.06	131.17	137.03	105.09	125.95	113.35	119.94	114.12	135.78	145.08
Dagla	710.08	665.78	649.66	678.44	732.96	802.21	699.05	708.97	674.8	669	537.8	690.7
Gzma	10.26	10.77	13.11	11.83	9.56	6.24	11.72	15.46	11.47	8.38	13.79	25.23
Hspa9	1698.26	1780.96	1770.42	1963.29	2067.16	2035.18	1670.49	1973.36	1857.51	1851	1773.57	1970.12
Anapc1	454.77	535.56	473.12	521.47	491.83	529.6	476.45	559.55	440.13	487.88	435.97	523.54
Mx1	7.98	6.85	7.06	7.53	5.31	9.36	2.93	8.24	6.26	6.28	8.49	6.31
Reck	93.46	82.24	89.78	105.37	87.11	96.76	106.42	84.5	76.14	85.85	79.56	103.03
Cacna2d1	661.07	605.08	614.35	577.38	487.58	643.02	554.55	561.61	600.74	600.95	540.98	628.67
Supt7l	126.51	149.8	149.3	139.77	171.02	137.34	133.76	158.69	135.58	135.06	118.8	148.23
Cd6	25.07	18.6	28.25	11.83	17	16.65	23.43	16.49	14.6	14.66	11.67	26.28
Acsl4	804.68	769.56	762.64	756.93	653.29	797.01	782.03	808.92	833.32	845.93	717.07	802.13
B3gnt5	30.77	39.16	36.32	43.01	50.99	35.38	30.27	50.49	39.63	29.31	38.19	29.44
Cdk5r1	602.94	520.88	583.08	540.82	542.82	614.92	495.97	497.72	534	599.9	433.85	547.72
Mafb	53.57	38.18	58.51	40.86	50.99	43.7	45.89	55.65	45.89	56.54	54.1	52.56
Trim45	64.97	90.08	87.76	78.49	109.41	72.83	83.96	75.22	81.35	78.52	94.41	89.36
Orc3	552.79	573.75	561.89	588.13	489.7	536.89	491.09	573.98	481.85	563.26	550.53	597.13
Cd19	10.26	14.69	8.07	10.75	12.75	9.36	10.74	9.27	7.3	14.66	8.49	5.26
Gdpd2	64.97	70.49	51.45	53.76	58.42	55.15	47.84	62.86	62.58	73.29	61.52	60.97
Rasgrf1	736.29	642.28	720.27	723.6	772.26	751.23	660.97	659.5	719.64	786.26	707.52	703.31
Kcnq3	591.54	644.24	603.25	666.62	719.15	758.51	630.7	604.89	577.8	623.98	512.34	668.62
Cnr1	1489.68	1765.3	1487.96	1805.24	1495.66	1648.12	1552.35	1503.46	1557.14	1690.82	1410.8	1555.91
Khsrp	265.57	270.23	244.13	273.1	302.74	311.1	247.01	273.08	245.1	273.25	228.06	267.03
Cyp2u1	174.39	162.53	163.42	163.43	157.21	160.23	159.14	198.88	157.49	169.61	168.66	195.54
Tmem88b	12.54	15.67	12.11	6.45	15.93	10.4	13.67	9.27	13.56	15.7	11.67	12.62
Trat1	5.7	8.81	8.07	21.5	7.44	8.32	8.79	9.27	13.56	7.33	7.43	2.1
Psmd6	1211.58	1185.68	1199.45	1196.68	1148.3	1243.37	1178.42	1230.39	1219.22	1197.71	1168.95	1295.19
Myct1	33.05	40.14	45.4	32.26	13.81	29.13	23.43	37.1	30.25	40.83	32.88	34.69
Grm7	519.74	525.77	519.52	535.44	554.5	564.98	496.95	511.12	516.27	505.68	412.63	564.54
Kras	809.24	814.6	810.06	860.15	794.57	857.36	761.53	933.61	832.28	821.85	735.1	823.16
Hcn1	598.38	735.3	679.92	787.04	809.44	705.45	665.85	730.61	700.87	604.09	556.89	750.62
Gria4	1075.95	1366.81	1340.68	1395.59	1139.81	1166.38	1125.7	1363.32	1137.87	1222.84	1330.18	1225.8
Serping1	46.73	48.95	48.42	53.76	42.49	58.27	51.75	57.71	45.89	49.21	70.01	50.46
Tnfrsf11a	43.31	45.04	44.39	43.01	53.11	54.1	41.98	54.62	63.62	48.16	35	47.31
Fbxw11	1392.8	1500.94	1600.94	1622.46	1632.69	1481.64	1390.28	1545.71	1434.07	1465.73	1439.44	1582.19
Prf1	10.26	12.73	11.1	12.9	19.12	9.36	14.64	16.49	15.64	9.42	12.73	13.67
Il34	715.78	641.3	644.61	598.88	498.2	638.85	591.65	648.17	601.79	711.92	532.5	618.16
Syn1	4214.88	4339.32	4068.43	4378.17	4260.73	4598.92	4198.19	4241.44	4317.85	3946.99	3582.15	4493.21
Map2	4633.18	4438.21	4173.35	4170.66	4451.94	4547.94	4057.6	4593.86	4239.63	4395.09	3669.13	4458.52
Srpr	560.77	552.21	566.94	656.94	525.82	559.78	511.59	587.37	610.13	589.43	583.41	638.13
Islr2	349.91	322.12	346.01	367.71	296.37	365.21	313.4	285.44	366.08	306.76	237.61	374.26
Prkcq	80.92	61.68	62.54	69.89	63.74	70.75	56.63	52.55	60.49	57.58	64.71	74.64
Sugt1	1137.49	1130.85	1137.91	1096.69	813.69	1050.88	1008.54	1095.4	1147.26	1144.31	1215.62	1082.83
Scn1a	805.82	1043.71	1006.77	1095.62	932.67	961.4	938.25	1085.09	986.64	1022.87	1072.42	1069.16
Scn8a	756.81	825.37	735.4	880.58	1002.77	992.62	742.98	843.96	789.52	772.65	658.73	830.52
C3	18.24	8.81	15.13	16.13	15.93	16.65	16.6	18.55	15.64	16.75	12.73	21.03
Mapt	900.42	976.15	939.18	1125.72	897.61	900.01	831.83	896.51	1005.41	968.43	861.33	935.65
Abcc8	52.43	74.41	64.56	81.71	98.79	80.12	61.51	71.1	62.58	55.49	62.58	71.49
Ppp2r2b	509.48	536.54	559.88	528.99	533.25	530.64	507.69	516.27	577.8	547.55	499.61	569.8
Sec23a	1143.19	1079.94	1094.53	1040.78	987.9	1080.02	1043.69	1096.43	1099.28	1121.28	1077.72	1131.19
Eif2b5	462.75	421.01	469.09	492.44	423.84	448.45	433.49	455.47	442.21	494.16	431.73	410
Dnajc5	2253.33	2413.45	2512.89	2380.47	2848.98	2559.58	2268.97	2456.66	2280.95	2329.46	2181.96	2514.69
Ap3m2	803.54	762.71	664.79	795.64	838.12	806.37	759.58	760.49	797.86	871.06	688.43	811.6
Slc9a6	1751.83	1720.26	1767.39	1820.29	1565.77	1684.54	1556.26	1763.14	1756.34	1832.16	1773.57	1773.53
Fcgrt	190.34	182.11	191.67	172.03	159.34	177.92	181.6	181.36	187.73	193.69	188.81	180.82
Gls	2599.82	2769.84	2772.14	2812.69	2447.45	2714.61	2709.3	2802.89	2731.51	2924.13	2728.25	2758.59
Pcca	466.17	588.43	601.24	617.16	458.9	511.92	502.81	573.98	498.53	532.9	633.27	467.82
Pdha1	1509.06	1375.62	1421.38	1438.6	1312.95	1425.46	1345.37	1464.31	1391.31	1482.48	1360.94	1403.47
Arpc2	1240.07	1149.45	1229.71	1198.84	1055.89	1189.27	1112.03	1173.71	1256.77	1179.91	1020.44	1206.88
Atp2b2	5038.94	5695.36	5091.34	5630.76	6103.75	6030.62	5345.37	5847.95	5284.68	5323.73	4486.97	5549.76
Cep68	99.16	95.95	129.12	111.82	114.72	108.21	99.58	113.35	105.34	103.65	100.77	105.13
Hsp90ab1	7382.31	7297.15	7683.92	7368.27	8990.98	8355.05	7264.82	8517.92	7236.06	7929.58	7144.15	8164.32
App	13662.5	13656.3	12894.3	13840.9	14030.3	13949.7	12889.4	14360.7	13663.8	14250	12777.8	14626.6
Kctd12	51.29	75.39	49.43	73.11	50.99	71.79	49.79	60.8	67.79	71.19	65.77	64.13
Dnaja2	773.91	732.36	788.87	722.53	660.73	742.9	712.72	797.59	736.33	808.24	777.53	756.93
Cltc	6369.05	6435.55	6491.54	6941.42	7142.64	7001.39	6302.16	7183.45	6390.21	6516.2	6252.06	6649.41
Lars	213.14	255.54	275.4	267.72	235.82	302.78	212.84	249.38	244.05	224.05	233.37	264.93
Kcnv1	541.39	483.67	470.09	497.81	386.66	508.79	453.99	480.2	491.23	507.77	404.15	508.82
Dlgap1	1015.54	935.03	965.41	990.25	1112.19	1210.08	975.35	984.1	987.68	1044.85	771.17	933.55
Klk6	99.16	212.46	224.96	234.39	145.53	162.31	186.48	263.8	161.66	195.78	318.23	221.82
Ptger4	9.12	9.79	6.05	12.9	8.5	7.28	11.72	9.27	9.39	7.33	15.91	11.56
Bace1	479.84	494.44	489.26	537.59	529.01	536.89	434.46	504.93	450.56	514.05	495.37	490.95
Pik3cb	409.18	480.73	474.13	470.93	509.89	535.85	468.63	504.93	450.56	456.47	417.94	458.36
Nefh	853.69	1261.07	1250.89	1367.64	1618.89	1085.22	1324.87	1470.49	1160.81	1054.28	1488.23	1447.63
Atp1a1	3271.15	3614.8	3496.45	3833.05	3833.7	3868.5	3308.76	3588.12	3455.33	3638.14	3145.12	3550.21
Ctsf	786.44	782.29	764.66	797.79	764.83	737.7	724.43	797.59	780.13	804.06	861.33	750.62
Csnk2a2	656.51	573.75	571.98	588.13	644.79	624.29	613.13	604.89	596.57	607.23	526.13	588.72
Ahcyl1	2385.54	2423.25	2518.94	2537.44	2879.79	2537.73	2392.97	2517.45	2437.4	2469.75	2185.15	2545.17
Adcy5	1517.04	1352.12	1230.72	1163.35	1197.17	1193.43	1246.76	1199.47	1337.07	1297.17	1066.05	1301.5
Ccl3	21.66	14.69	11.1	11.83	20.18	17.69	20.5	19.58	9.39	23.03	21.22	15.77
Olig2	62.69	79.31	50.44	78.49	65.86	73.87	35.15	72.13	66.75	61.77	50.92	70.44
Ccl6	27.35	14.69	26.23	33.33	36.12	27.05	20.5	27.82	29.2	19.89	35	30.49
Cux2	266.71	290.79	346.01	349.44	332.49	369.37	357.33	316.36	344.18	256.5	248.22	322.75
Gla	140.19	116.51	135.18	123.65	106.23	129.02	130.83	110.26	134.54	118.31	131.53	111.44
Tspo	41.03	37.21	61.54	40.86	41.43	30.17	33.19	44.31	31.29	45.02	46.67	41
Ank	1367.73	1457.86	1422.39	1426.78	1514.78	1476.44	1261.41	1581.78	1521.68	1505.51	1299.42	1488.63
Map3k4	210.86	263.38	296.58	284.92	329.3	307.98	271.42	279.26	251.35	239.75	256.7	258.62
Slc25a4	9236.72	8675.71	9055.87	8784.29	6887.7	7725.56	7932.62	9104.26	8735.83	9159.75	9728.14	8791.94
Mtmr4	323.7	377.93	401.5	405.35	406.85	423.48	324.14	426.62	357.74	416.69	394.6	396.34
Ptgis	46.73	28.39	39.34	31.18	36.12	38.5	41.01	29.88	32.33	45.02	44.55	36.8
Gdnf	22.8	21.54	16.14	12.9	14.87	29.13	19.53	24.73	21.9	32.46	21.22	10.51
Adam22	892.44	959.51	872.6	1002.08	923.1	960.36	925.55	1011.93	903.2	917.13	865.57	953.52
Ncr1	1.14	3.92	8.07	5.38	1.06	7.28	6.83	7.21	10.43	6.28	2.12	5.26
Mto1	295.2	346.6	310.71	299.98	315.49	294.46	338.78	313.26	300.37	322.46	341.56	323.8
Ank2	2950.87	3265.26	3237.19	3462.11	3666.92	3671.85	3172.07	3594.3	3145.57	3112.58	2775.98	3452.44
Dlx1	47.87	45.04	91.8	44.08	58.42	60.35	46.86	54.62	60.49	70.15	46.67	86.21
Atg5	404.62	355.41	420.66	366.64	224.14	317.35	356.36	407.04	357.74	427.15	474.16	364.8
Smad3	137.91	147.84	133.16	169.88	185.9	151.91	132.78	144.27	137.67	128.77	101.83	177.67
C1s1	14.82	17.62	11.1	15.05	6.37	15.61	13.67	14.43	23.99	10.47	14.85	16.82
Cfi	4.56	10.77	5.04	13.98	5.31	6.24	7.81	8.24	5.21	3.14	7.43	11.56
Ube3c	446.79	444.51	456.98	488.14	435.53	432.84	407.13	463.71	470.37	447.05	473.09	474.13
Anapc7	50.15	60.7	57.5	43.01	50.99	55.15	46.86	62.86	64.66	55.49	45.61	58.87
Tbr1	613.2	618.78	516.5	534.37	605.49	682.55	599.46	547.18	622.65	578.96	357.47	570.85
Inpp5f	1091.9	1228.76	1207.52	1259.05	1195.04	1184.07	1045.64	1273.67	1214.01	1194.57	1277.14	1198.47
Gria1	1689.14	1618.43	1596.91	1640.74	1739.98	1728.24	1499.63	1643.61	1680.21	1657.32	1455.35	1624.24
Cnp	3658.67	3666.69	3270.48	3772.84	3451.29	3207.8	3133.02	3504.65	3526.25	3795.19	4053.13	3416.69
Alas1	311.16	277.08	330.88	341.91	283.62	339.2	295.83	298.84	309.76	310.94	312.92	292.26
Cd40	11.4	9.79	14.12	17.2	10.62	12.49	15.62	12.37	18.77	13.61	13.79	11.56
Gnb1	2749.13	2856.98	2948.68	3159.98	2478.25	2687.56	2466.19	2852.36	3129.92	3052.9	2845.99	2936.25
Cacna2d3	150.45	137.07	189.65	193.53	171.02	188.33	165	155.6	170	157.04	118.8	179.77
Ywhaz	5680.63	5430.03	5460.56	5543.67	5992.21	6017.09	5288.74	5731.51	5577.75	5419	4615.32	5868.3
Dock3	1171.69	1358	1307.39	1371.94	1379.88	1557.6	1227.24	1299.43	1261.98	1308.68	1112.73	1362.47
Tardbp	2067.55	2011.05	2258.67	2266.5	2327.41	2288.01	2033.68	2300.02	1954.51	2156.71	2071.64	2221.38
Tada2b	209.72	196.8	236.06	202.14	228.39	235.15	215.77	186.52	209.63	230.33	223.82	205
Rorb	430.83	441.57	347.02	377.39	368.6	433.88	376.86	415.28	435.96	412.5	402.02	400.54
Eomes	13.68	29.37	80.7	60.21	63.74	53.06	41.01	71.1	44.85	41.88	73.19	62.03
Rxfp1	63.83	60.7	65.57	78.49	75.42	90.52	71.27	73.16	65.71	79.57	58.34	79.9
Fig4	256.45	283.94	255.22	282.77	256	274.69	239.2	240.1	264.91	272.21	236.55	277.54
Kpna1	890.16	891.95	927.07	928.96	988.96	964.52	881.62	1009.87	888.6	940.16	880.42	890.44
Fcrlb	10.26	12.73	15.13	6.45	7.44	12.49	8.79	12.37	17.73	10.47	9.55	12.62
Atp6v1c1	2770.79	2625.92	2645.04	2767.53	2260.49	2629.29	2549.18	2650.38	2711.7	2701.13	2622.17	2677.64
Msr1	5.7	5.87	11.1	3.23	3.19	3.12	4.88	9.27	3.13	8.38	7.43	12.62
Pkd2	239.35	257.5	233.03	250.52	275.13	248.67	234.32	265.86	241.97	263.83	221.7	229.18
Gabra1	4782.49	4506.75	4313.57	4689.97	4284.1	4535.45	4104.46	4681.45	4528.53	4812.82	4213.3	4375.47
Mki67	9.12	6.85	9.08	11.83	3.19	14.57	6.83	7.21	11.47	7.33	6.36	8.41
Ube2d2a/b	829.75	845.93	903.87	952.62	678.78	845.91	773.25	848.08	900.07	928.64	934.52	845.24
Gabra3	695.26	646.2	764.66	707.47	655.41	731.46	638.51	719.27	714.43	714.02	666.15	800.03
Tbk1	226.81	193.86	208.82	255.89	250.69	277.81	213.81	208.16	224.24	237.66	208.97	249.16
Klhl12	307.74	324.08	317.77	325.78	297.43	321.51	274.35	327.69	312.89	328.74	268.37	332.21
Syngr1	1534.13	1536.19	1437.52	1478.38	1486.1	1558.64	1385.4	1581.78	1469.53	1484.57	1397.01	1549.6
Ndufb5	1185.36	1170.01	1190.37	1213.89	952.85	1000.94	1031.97	1261.3	1188.97	1182	1367.31	1134.34
Serinc3	2373.01	2165.75	2199.15	2383.69	2174.45	2288.01	2314.86	2352.58	2235.06	2314.8	2019.67	2349.63
Bcas1	1228.67	1161.2	1013.83	1081.64	845.56	946.84	1003.66	1180.93	1095.11	1177.82	1334.42	1047.09
Kcnab1	1257.17	1100.5	1004.75	1205.29	1004.9	1116.43	1090.55	1051.09	1174.37	1194.57	1135	1187.96
Atp5pb	3129.82	2850.13	2947.67	2898.71	2037.42	2368.13	2658.53	2957.47	2935.93	3112.58	3255.44	2780.66
Gabrd	442.23	500.31	512.46	565.55	342.05	431.8	392.48	486.38	518.35	565.35	568.56	448.9
Chrm2	131.07	139.03	156.36	141.92	135.97	127.98	113.25	152.51	134.54	148.67	131.53	139.82
Ap2m1	5806	5516.19	5560.43	5577	5043.61	5456.27	5223.33	5682.04	5529.77	5606.41	5230.56	5805.23
Il1b	6.84	3.92	4.04	3.23	3.19	3.12	2.93	5.15	3.13	10.47	3.18	5.26
Atp6v1a	3298.5	3099.8	3317.9	3345.99	3555.39	3450.23	3297.04	3328.44	3135.14	3417.24	3148.31	3636.41
Spp1	385.24	549.27	607.29	599.96	634.17	431.8	633.63	635.8	501.66	472.17	718.13	607.65
Cdc27	419.44	436.67	469.09	459.11	447.21	546.25	470.59	488.45	466.2	455.42	413.69	488.85
Orc5	245.05	236.94	276.41	249.44	208.2	243.47	204.05	244.22	212.76	246.03	271.55	247.05
Ptk2	939.17	964.4	953.3	983.8	850.87	1066.49	896.26	1031.51	1011.67	916.08	822.08	999.78
Esam	215.42	182.11	196.71	202.14	218.83	209.14	219.67	204.03	206.51	184.26	207.91	217.62
Prkce	2293.22	2294.01	2183.01	2220.26	2339.1	2524.2	2143.03	2199.04	2264.27	2234.19	1914.65	2373.81
Tiam1	617.76	676.55	770.71	752.63	893.36	816.78	703.93	746.06	654.98	670.05	618.42	776.9
Slc46a1	71.81	67.56	62.54	55.91	61.61	67.63	58.58	74.19	64.66	68.05	65.77	66.23
Pccb	449.07	446.46	405.53	420.4	363.29	427.64	401.27	458.56	416.14	432.39	429.6	421.57
Cd244a	5.7	7.83	6.05	12.9	10.62	3.12	6.83	6.18	8.34	7.33	3.18	9.46
Nap1l2	230.23	251.63	242.11	250.52	220.95	264.28	233.34	253.5	235.71	261.74	265.19	231.28
Pde1a	1514.76	1358	1480.9	1509.56	1007.02	1420.25	1399.07	1209.78	1342.29	1425.94	1184.86	1692.58
Selenos	223.4	213.44	257.24	210.74	196.52	217.46	235.29	229.8	199.21	212.53	242.91	222.87
Btrc	710.08	692.22	649.66	705.32	839.19	792.85	655.11	744	651.85	697.27	654.48	713.83
Cntnap2	372.71	345.62	368.21	368.79	378.16	360.01	341.71	357.58	378.59	395.75	337.32	370.05
Adar	488.96	538.5	558.87	631.14	634.17	605.56	550.65	551.3	561.11	476.36	535.68	574
Grm1	439.95	572.77	515.49	609.63	686.22	531.69	507.69	562.64	444.3	547.55	498.55	560.34
Wasf1	2574.75	2416.39	2395.87	2415.95	2523.93	2722.94	2424.21	2312.39	2456.17	2467.66	1978.3	2622.97
Sh2d1a	7.98	8.81	15.13	9.68	10.62	9.36	7.81	5.15	8.34	10.47	10.61	16.82
Olfr110	20.52	26.44	21.18	13.98	23.37	29.13	17.57	22.67	23.99	16.75	10.61	23.13
Lpar6	30.77	50.91	45.4	34.41	56.3	39.54	39.05	58.74	50.06	39.78	36.07	46.26
Acsl3	1984.34	1802.5	1981.26	1912.76	1821.78	1969.63	1944.83	2067.14	1959.72	1924.29	1842.52	2075.25
Stmn1	3532.16	3237.85	3247.28	3226.64	3062.5	3467.92	3197.46	3335.65	3522.08	3572.19	2986.01	3449.28
Tmem119	53.57	29.37	43.38	48.38	42.49	54.1	43.93	48.43	44.85	48.16	54.1	38.9
Amph	1295.92	1235.61	1340.68	1396.67	1451.05	1431.7	1299.49	1298.4	1312.04	1298.22	1139.25	1400.32
Ywhah	6928.68	7435.2	7300.58	7538.15	8425.85	7962.79	7339.02	7574	7303.85	7032.35	6339.04	7883.63
Ifit1	19.38	22.52	27.24	25.8	20.18	21.85	9.76	22.67	20.86	26.17	27.58	13.67
Ywhae	9261.79	9221.06	9108.33	9208.99	8794.46	9440.27	8579.92	9192.88	9280.26	9179.64	8629.2	9394.33
Serpine2	2778.77	2351.77	2408.98	2205.21	2005.55	2036.22	2132.29	2391.73	2490.59	2608.99	2644.45	2271.84
C1ra	27.35	28.39	23.2	40.86	22.31	20.81	35.15	21.64	29.2	36.64	26.52	35.74
Nsf	9310.8	9271	8922.71	9304.68	10351.7	10198.8	9324.86	9440.19	9230.2	8979.67	8103.07	9823.26
Ms4a2	9.12	7.83	14.12	7.53	19.12	5.2	6.83	10.3	10.43	7.33	11.67	12.62
Mkrn1	1010.98	1040.77	1137.91	1118.2	990.03	986.37	922.62	1083.03	1089.89	1089.87	983.32	1073.37
Igfbp5	288.36	304.5	359.13	340.83	329.3	311.1	328.04	366.85	335.83	346.54	329.89	312.23
Nrg1	151.59	206.59	178.56	196.76	199.71	172.72	175.74	204.03	184.6	171.7	204.72	197.64
Slc9b2	33.05	27.41	26.23	24.73	14.87	38.5	32.22	34.01	33.37	31.41	35	18.92
Jun	459.33	462.13	515.49	510.71	588.49	531.69	493.04	478.14	425.53	547.55	490.07	541.41
Zpr1	162.99	204.63	212.85	220.41	214.58	212.26	194.29	204.03	195.03	211.48	213.21	205
Parp2	84.34	93.01	111.98	109.67	80.73	115.49	100.56	102.02	90.74	116.21	102.89	104.08
Opcml	1050.87	994.75	960.36	982.72	884.86	1063.37	968.51	961.43	966.82	976.8	865.57	1091.24
Fgf2	17.1	17.62	24.21	13.98	25.49	16.65	19.53	18.55	17.73	18.85	19.09	12.62
Abcc3	18.24	12.73	10.09	9.68	9.56	19.77	14.64	9.27	12.52	11.52	11.67	19.97
Ppp3r1	8924.42	7630.04	7372.21	7475.79	6355.51	7354.11	7154.49	7417.37	7831.59	8403.85	6962.76	7384.26
Dlx2	22.8	15.67	33.29	23.65	24.43	18.73	17.57	28.85	27.12	24.08	19.09	17.87
Extl2	898.14	990.84	968.43	992.4	1031.46	1043.6	942.15	961.43	940.75	943.3	845.42	1041.83
Flt1	164.13	186.03	183.6	182.78	233.7	165.44	179.64	194.76	156.44	196.83	188.81	192.39
Dmd	170.97	199.73	199.74	229.02	196.52	202.89	177.69	244.22	216.94	227.19	198.36	182.92
Tgm1	7.98	2.94	4.04	1.08	6.37	5.2	2.93	3.09	4.17	3.14	7.43	4.21
Slpi	5.7	6.85	5.04	9.68	3.19	1.04	3.91	6.18	5.21	10.47	5.3	3.15
Camk2a	7204.5	5760.96	5100.42	5694.2	5322.99	6424.96	5441.05	5392.48	6319.29	6498.4	4388.32	5454.09
Glra3	158.43	130.22	119.04	113.97	87.11	109.25	117.16	99.96	128.28	128.77	115.62	131.41
Rlim	601.8	639.35	643.61	756.93	710.65	717.93	619.96	678.05	630.99	641.78	616.3	690.7
Ass1	279.24	250.65	313.73	284.92	261.32	259.08	288.02	271.02	293.07	290	293.83	274.39
Rnasel	88.9	73.43	68.6	77.41	93.48	103.01	75.18	76.26	67.79	70.15	48.79	101.98
Ccdc127	679.3	683.4	730.36	719.3	722.34	730.42	723.46	735.76	729.03	680.52	697.97	734.85
Stxbp1	3444.39	3974.12	4058.35	4155.6	4320.21	4267.01	3793.01	4003.4	3970.55	3949.09	3704.14	4351.29
Drd1	621.18	507.17	466.06	483.83	357.98	456.77	457.9	491.54	567.37	610.37	484.76	492
Trim26	147.03	163.51	178.56	170.95	195.46	153.99	151.33	185.49	167.92	130.87	161.23	179.77
Il4	3.42	3.92	7.06	8.6	5.31	4.16	4.88	1.03	2.09	4.19	8.49	5.26
Rab6b	5532.46	5355.62	5209.37	5530.77	5877.49	6070.16	5311.2	5485.22	5547.5	5489.15	4673.67	5549.76
Sptan1	3368.03	3772.43	3669.96	3854.55	4213.99	4019.37	3373.19	3874.59	3603.43	3558.58	3304.24	3929.72
S100a10	731.73	751.94	864.53	704.25	624.61	740.82	775.2	879	681.05	755.9	881.48	823.16
Sirt5	110.56	140.01	145.27	138.7	154.03	148.79	128.87	154.57	122.03	141.34	125.17	166.1
Prkcd	613.2	608.99	594.17	654.79	555.56	620.13	583.84	587.37	632.03	629.22	584.47	598.18
Dync1li1	209.72	184.07	200.75	217.19	222.01	236.19	205.03	249.38	208.59	198.92	167.6	216.57
Rnf10	1865.81	1719.28	1685.68	1593.43	1803.72	1737.6	1608	1729.14	1706.28	1792.37	1478.69	1753.55
Basp1	1461.19	1272.82	1272.08	1281.62	1189.73	1342.22	1203.81	1138.68	1285.97	1442.69	1058.63	1361.42
Tlr7	25.07	19.58	22.19	21.5	21.25	27.05	24.41	25.76	14.6	21.99	26.52	30.49
Gabrg2	1515.9	1572.42	1448.62	1489.14	1266.21	1415.05	1436.17	1532.32	1499.78	1561	1510.51	1498.09
E2f3	205.16	236.94	171.49	218.26	205.02	234.11	206	203	224.24	216.72	183.51	232.34
Trim17	43.31	54.83	54.47	66.66	50.99	69.71	51.75	50.49	54.23	54.44	55.16	48.36
Syt1	7602.28	6873.21	6745.75	7079.04	6992.86	7573.65	6565.77	6836.18	7367.47	7614.45	5655.92	6997.39
Cyfip2	4086.09	3979.02	3793.04	4197.54	3897.44	4139.03	3706.12	3998.25	4233.37	4175.23	3689.29	4171.52
Thrb	291.78	300.58	266.32	333.31	328.24	335.03	307.54	288.53	289.94	264.88	246.09	353.23
Mal2	2484.7	2075.67	1884.41	1895.56	1688.99	2065.35	1913.59	2014.58	2223.59	2186.03	1758.72	1927.02
Phyh	911.82	877.26	965.41	984.87	886.99	928.11	883.57	892.39	950.14	937.02	930.28	956.67
Cd4	64.97	52.87	50.44	53.76	49.93	69.71	53.7	44.31	69.88	73.29	54.1	36.8
Rims1	744.27	832.23	731.37	887.03	959.22	907.3	801.56	837.78	785.35	883.62	665.09	783.21
Csf1r	501.5	412.2	415.62	423.62	422.78	440.12	412.98	456.5	413.01	471.13	360.66	463.62
Ccl2	5.7	11.75	20.18	5.38	10.62	10.4	9.76	11.34	11.47	13.61	5.3	7.36
Gabra4	877.62	729.42	716.24	701.02	493.95	738.74	648.28	726.49	770.75	834.42	638.57	702.26
Ckb	15791.5	16324.4	17374.3	17640.6	16494.8	15604.1	16002.9	17158.5	17124.4	17050.6	16965.6	16588.3
Dnm1l	1539.83	1475.49	1460.72	1547.2	1593.39	1546.15	1457.65	1553.96	1481	1524.36	1428.83	1544.35
Nptn	7150.93	6904.54	6690.27	7060.76	6896.2	7242.78	6586.27	7076.28	6957.58	7264.77	6191.6	7055.21
Dnm3	1538.69	1810.34	1800.68	1974.05	1936.5	1832.28	1724.19	1910.5	1729.23	1731.65	1806.46	1735.68
Bin1	1787.16	1825.02	1858.18	2088.02	2029.98	2035.18	1923.36	2080.53	1940.95	1885.55	1791.61	2054.22
Ddah1	1143.19	1005.52	989.62	1063.36	1149.37	1073.77	996.83	1010.9	1077.38	1095.11	952.55	1146.96
Vegfa	635.99	675.57	749.53	736.5	865.74	706.49	700.02	761.52	672.71	716.11	730.86	715.93
Cd8b1	12.54	3.92	2.02	6.45	4.25	5.2	2.93	6.18	6.26	3.14	1.06	10.51
Npas2	707.8	601.16	568.96	563.4	399.41	538.97	553.57	569.85	675.84	638.64	538.86	523.54
Tbp	182.36	226.17	231.01	211.81	184.83	237.23	206.98	234.95	254.48	201.01	195.18	222.87
Ppm1a	2062.99	2183.37	2109.37	2253.59	2048.04	2097.61	1854.04	2090.84	2162.06	2211.15	2024.97	2138.32
Il21r	17.1	8.81	18.16	10.75	26.56	20.81	15.62	17.52	11.47	17.8	10.61	18.92
Arntl	161.85	145.88	164.43	151.6	237.95	206.01	147.42	179.3	140.8	158.09	134.72	213.41
Map2k4	1054.29	1117.14	1144.97	1171.96	994.28	1022.79	1018.3	1147.95	1167.07	1126.52	1096.82	1134.34
Rad23b	1112.42	1077.98	1008.79	1248.29	948.6	1147.65	978.28	1117.04	1186.89	1162.11	1057.57	1113.32
Ccnh	1395.08	1231.69	1278.13	1378.39	745.71	1086.26	1124.72	1321.07	1299.53	1362.08	1369.43	1178.5
Slc8a1	1568.33	1537.17	1642.3	1700.95	1265.15	1510.78	1527.94	1607.54	1608.24	1662.55	1559.3	1564.32
Aldh1a1	359.03	480.73	481.19	456.96	371.79	309.02	401.27	452.38	406.75	417.73	472.03	441.54
Hadh	230.23	209.53	221.93	205.36	142.34	180	221.63	218.46	221.11	209.39	225.94	200.8
Stat1	162.99	202.67	214.87	183.86	207.14	187.29	165	179.3	171.05	204.15	170.78	200.8
Nlk	386.38	381.84	375.27	379.54	428.09	446.37	351.48	447.23	393.2	387.37	300.19	412.11
Immt	1330.11	1188.61	1132.87	1303.13	1196.11	1232.97	1234.07	1269.55	1217.13	1224.93	1227.29	1228.96
Snap25	14331.5	15330.6	15676.5	16925.6	17766.3	17473.8	15336.1	16783.4	15471.3	14969.3	14307.4	16641.9
Cxcl15	11.4	10.77	4.04	8.6	12.75	10.4	5.86	7.21	13.56	5.23	11.67	7.36
Plp1	14213	14732.4	14277.4	15189.2	10708.6	12709.5	11888.7	15223.2	13161.1	13839.6	17054.7	13272.5
Ip6k2	860.53	803.83	848.39	763.38	817.94	867.76	793.75	838.81	875.04	874.2	756.31	811.6
Adcy1	1674.33	2039.44	1897.53	2072.96	2184.01	2226.63	1860.87	2064.04	2123.47	1997.58	1662.2	2056.32
Ctnnb1	2949.73	2913.77	3019.3	3116.97	2864.92	3142.25	2873.32	3125.43	2861.88	3135.61	2958.43	3136
Tusc3	2139.35	1738.86	1792.61	1623.53	1082.44	1488.93	1607.03	1796.12	1856.47	1993.39	1893.44	1694.68
Vdac1	3533.3	3330.86	3396.58	3406.2	3298.32	3370.11	3253.11	3358.32	3392.75	3514.6	3018.9	3590.16
Lair1	33.05	28.39	35.31	22.58	37.18	21.85	25.38	24.73	18.77	31.41	45.61	30.49
Tfec	5.7	10.77	9.08	5.38	13.81	18.73	4.88	5.15	11.47	7.33	7.43	2.1
Thy1	4951.17	4460.73	4239.93	4586.75	4275.6	4480.3	4242.12	4610.35	4569.21	4765.71	4104.04	4571.01
Fbxl3	1008.7	930.13	1079.4	1056.91	842.37	980.13	945.08	1031.51	964.74	1060.56	1090.45	1007.14
Hsd11b1	359.03	451.36	399.48	446.2	296.37	267.4	339.76	428.68	389.02	421.92	543.1	353.23
Cysltr1	25.07	23.5	29.25	10.75	28.68	15.61	22.46	11.34	22.95	20.94	22.28	17.87
Slc7a8	255.31	230.09	245.13	222.56	274.06	272.61	237.25	256.59	269.08	270.11	189.87	246
Ptprc	17.1	6.85	17.15	20.43	21.25	14.57	16.6	15.46	15.64	19.89	16.97	12.62
Gmpr2	200.6	177.22	197.72	211.81	209.27	198.73	170.86	199.91	201.29	175.89	199.42	223.92
Foxp3	2.28	7.83	3.03	6.45	3.19	3.12	4.88	3.09	4.17	2.09	5.3	6.31
Pdpk1	759.09	702.01	774.75	736.5	729.77	748.1	713.69	752.25	774.92	697.27	717.07	757.98
Kitl	596.1	801.87	746.5	751.56	816.88	785.56	709.79	849.11	688.35	778.93	732.98	746.42
Atp6v1g2	2188.36	1986.57	1990.33	1978.35	2027.86	2130.9	2023.92	2026.95	2162.06	2034.22	1785.24	2286.56
Ggta1	33.05	43.08	32.28	33.33	39.3	47.86	53.7	35.04	40.68	35.6	36.07	32.59
Adgra2	83.2	84.2	87.76	95.69	128.53	123.82	74.2	90.68	87.61	91.08	81.68	94.62
Prkar1a	4595.56	4406.88	4641.42	4794.27	4824.79	4710.25	4517.44	4839.12	4720.44	4715.45	4314.07	4833.83
Hk1	2178.11	2320.44	2268.76	2312.73	2419.83	2517.96	2285.57	2380.4	2335.19	2211.15	2008	2425.33
Scp2	232.51	186.03	213.86	206.44	211.39	204.97	216.74	181.36	219.02	201.01	203.66	227.08
Gad1	1929.64	1959.16	2363.59	2268.65	2298.73	2194.37	1972.17	2164	2086.96	2149.38	2014.36	2153.04
Fgf13	1392.8	1223.86	1106.64	1139.7	1005.96	1155.97	1014.4	1163.41	1277.63	1371.5	992.86	1112.27
Vim	398.92	479.75	524.57	526.84	476.96	467.18	485.23	524.51	441.17	482.64	507.04	536.16
Atg12	767.07	698.09	788.87	749.41	712.78	756.43	668.78	787.28	730.07	806.15	744.65	748.52
Mapk14	545.95	574.73	557.86	671.99	588.49	617	590.68	591.49	602.83	600.95	543.1	638.13
Psmd14	1428.14	1331.56	1368.92	1335.38	1332.08	1335.98	1256.53	1423.09	1387.14	1403.96	1334.42	1364.57
Chn1	5734.2	5131.41	4570.81	5120.05	4731.31	5485.41	4971.44	5080.25	5241.92	5395.97	4285.43	5304.81
Bhlhe41	278.1	306.45	322.81	307.5	326.11	325.67	301.68	329.75	287.86	297.33	344.74	299.62
Ulk1	294.06	290.79	320.79	297.83	354.8	309.02	293.87	335.94	286.81	352.82	265.19	317.49
Calm3	10397	8965.52	8878.33	9182.11	7922.34	9037.61	8436.4	9070.25	9791.31	10119.8	9115.03	8817.17
Samm50	767.07	807.75	801.98	892.41	889.11	884.41	830.85	866.63	838.54	767.41	759.5	869.42
Rbx1	1770.07	1704.59	1910.64	1922.44	1715.55	1683.5	1649.99	1991.91	1752.17	1846.82	1825.55	1832.4
Ubqln1	1538.69	1536.19	1563.62	1519.24	1609.33	1606.5	1428.36	1607.54	1496.65	1541.11	1535.97	1605.32
Atp6v1d	2068.69	2031.61	1891.47	1988.02	1908.88	2038.3	1917.5	2166.06	2050.46	2058.3	1820.25	2117.3
Nlrp3	15.96	14.69	9.08	9.68	11.68	11.45	14.64	11.34	11.47	9.42	9.55	16.82
Cd3g	11.4	11.75	4.04	4.3	13.81	10.4	8.79	9.27	10.43	5.23	6.36	7.36
Cx3cl1	1081.64	927.2	893.78	1010.68	1020.83	1061.29	897.24	1017.08	1075.29	997.74	787.08	988.21
Cybb	13.68	8.81	15.13	15.05	25.49	9.36	12.69	17.52	13.56	13.61	18.03	9.46
Ccnb1	12.54	14.69	17.15	9.68	14.87	16.65	11.72	12.37	14.6	11.52	14.85	11.56
Chrnb2	128.79	149.8	170.48	196.76	132.78	122.78	126.92	151.48	141.84	174.84	149.57	166.1
Bdnf	384.1	315.27	331.89	367.71	349.48	418.27	384.67	406.01	449.52	386.32	253.52	345.87
Igtp	42.17	54.83	64.56	32.26	37.18	38.5	41.01	43.28	41.72	57.58	49.86	37.85
P2ry13	63.83	47.98	54.47	47.31	43.55	45.78	44.91	54.62	61.53	42.92	47.73	56.77
Irf8	20.52	18.6	16.14	17.2	9.56	18.73	13.67	21.64	26.07	20.94	13.79	8.41
Sirpa	1572.89	1542.07	1464.76	1592.35	1425.55	1630.43	1435.19	1565.29	1547.75	1693.96	1399.13	1585.35
Mapk13	27.35	19.58	26.23	37.63	37.18	10.4	22.46	24.73	31.29	19.89	25.46	30.49
Spib	3.42	7.83	9.08	20.43	11.68	14.57	5.86	11.34	9.39	16.75	7.43	10.51
Cpa3	7.98	3.92	8.07	5.38	8.5	6.24	4.88	4.12	5.21	9.42	5.3	4.21
Acadsb	565.33	529.69	591.15	526.84	534.32	556.66	503.78	558.52	507.92	587.34	566.44	533
Ube4b	421.72	454.3	482.2	463.41	531.13	525.44	453.99	477.11	455.77	459.61	413.69	510.93
Ifnar1	395.5	409.26	417.64	452.65	471.64	485.9	414.94	421.46	382.77	462.75	437.03	408.95
Atp2b3	315.72	426.88	432.77	505.34	419.59	430.76	354.41	421.46	417.18	376.9	390.36	462.57
Dlat	965.39	1051.54	1020.89	1050.46	933.73	929.15	966.56	1015.02	978.3	1001.93	986.5	1095.44
Hsd17b4	402.34	422.97	425.71	381.69	500.32	451.57	410.06	440.01	386.94	410.4	375.51	445.75
Klrb1	11.4	17.62	19.17	7.53	14.87	15.61	14.64	14.43	13.56	14.66	15.91	13.67
Camk2d	1145.47	1331.56	1243.83	1362.26	1588.08	1479.56	1270.2	1340.65	1194.19	1175.72	1138.18	1503.35
Dld	1256.03	1356.04	1416.34	1489.14	1431.93	1415.05	1294.6	1456.06	1346.46	1362.08	1315.33	1546.45
Mapk10	3030.66	3140.92	3119.17	3330.93	3870.88	3655.2	3206.24	3251.15	3378.15	3124.09	2716.58	3541.8
Atp1b1	9395.15	8733.48	8799.64	9000.4	8528.89	8566.27	8679.51	9039.34	9051.85	9504.19	8799.98	8738.33
Gria2	1440.67	1341.35	1290.24	1388.07	1500.97	1599.22	1308.27	1337.56	1425.73	1410.24	1122.27	1442.37
Tnf	5.7	10.77	6.05	4.3	7.44	8.32	3.91	7.21	6.26	8.38	1.06	9.46
Atp6v1h	3576.61	3058.67	3317.9	3291.15	2721.51	3101.67	2961.19	3241.88	3199.8	3328.25	3327.57	3310.51
Mag	470.73	502.27	488.25	517.17	397.29	454.69	404.2	506.99	444.3	488.92	550.53	478.34
Sec61a2	357.89	359.33	327.86	352.66	337.8	361.05	350.5	344.18	328.53	354.92	322.47	381.62
Slc17a7	3409.06	3205.54	2828.64	3022.35	2475.07	3095.43	3127.16	2780.22	3255.08	3472.73	2594.59	3292.64
Pmepa1	180.08	186.03	195.7	217.19	191.21	228.91	181.6	234.95	190.86	208.34	165.48	206.05
Gsn	447.93	466.05	493.3	413.95	402.6	379.78	432.51	463.71	418.23	422.97	522.95	476.23
Got1	4017.7	3999.58	4211.68	4355.59	4444.5	4382.5	4133.75	4218.77	4110.3	4160.57	3905.68	4332.37
Myrf	222.26	257.5	210.84	273.1	293.18	272.61	209.91	298.84	241.97	242.89	247.15	240.75
Trim3	722.62	774.46	823.17	893.48	829.63	824.06	759.58	800.68	814.55	774.74	783.89	866.26
Erbb3	62.69	70.49	80.7	66.66	46.74	80.12	41.98	62.86	71.96	58.63	73.19	73.59
Reep5	1882.9	1716.34	1732.09	1765.46	1400.06	1579.45	1598.24	1774.48	1838.74	1826.92	1857.37	1613.73
Rock2	1196.76	1267.92	1172.21	1293.45	1421.31	1563.84	1233.1	1406.6	1300.57	1333.81	1038.47	1300.45
Cd109	22.8	19.58	25.22	18.28	21.25	16.65	21.48	24.73	26.07	19.89	12.73	25.23
Ret	106	121.41	99.87	109.67	169.96	98.85	89.82	113.35	91.78	96.32	133.65	109.33
Gad2	2075.53	2179.45	2390.82	2299.83	2291.3	2227.67	2096.16	2124.84	2253.84	2267.69	2009.06	2481.05
Cd3e	3.42	4.9	6.05	5.38	2.12	7.28	4.88	3.09	7.3	7.33	3.18	1.05
Grk3	467.31	469.96	485.23	549.42	510.95	545.21	484.26	547.18	517.31	513	489.01	464.67
Slc25a12	976.79	1116.16	1023.92	1127.87	1062.26	1089.38	999.75	1086.12	983.51	1063.7	1076.66	1146.96
Orc4	711.22	646.2	670.84	677.37	447.21	598.28	559.43	667.75	652.89	743.33	742.53	587.67
Pgk1	6771.39	6502.13	6657.99	6862.93	7098.03	6925.43	6558.94	6994.87	6550.83	6638.7	6319.95	7182.42
Psmc2	1243.49	1325.69	1345.72	1342.91	1324.64	1316.21	1211.62	1339.62	1346.46	1281.46	1313.21	1302.55
Arpc5l	1031.49	963.42	986.59	918.21	986.84	1015.51	900.17	1064.48	991.85	973.66	941.95	1006.08
Nf1	355.61	466.05	424.7	492.44	529.01	516.08	421.77	496.69	442.21	434.48	378.69	502.52
Sphk1	14.82	18.6	21.18	25.8	21.25	18.73	16.6	30.91	21.9	15.7	26.52	17.87
Mtor	338.51	342.68	378.29	421.47	410.03	400.58	348.55	411.16	363.99	379	346.87	381.62
Fam104a	426.27	384.78	399.48	374.17	342.05	358.97	393.46	423.53	372.34	427.15	416.87	376.36
Amigo1	678.16	649.14	732.38	684.9	759.52	724.17	660.97	735.76	705.04	748.57	609.93	695.95
Gng2	1586.56	1456.88	1426.42	1463.33	1478.67	1566.96	1458.63	1535.41	1504.99	1576.7	1304.72	1577.99
Agmo	106	127.28	105.92	127.95	86.04	88.44	104.47	119.54	117.85	128.77	105.01	118.8
Gpr84	11.4	7.83	6.05	18.28	8.5	8.32	9.76	12.37	11.47	17.8	11.67	4.21
Psmc6	1653.81	1698.72	1661.47	1649.34	1237.53	1507.65	1500.61	1689.98	1574.87	1737.93	1726.9	1640.01
Ywhag	6021.42	5926.43	5721.83	6182.33	6656.13	6410.39	5819.86	6175.64	5877.08	5895.36	5407.7	6570.56
Tlr2	33.05	38.18	28.25	31.18	38.24	37.46	27.34	43.28	29.2	24.08	44.55	34.69
Skp1a	2775.35	2385.06	2512.89	2440.68	2045.91	2268.25	2359.77	2570.01	2417.58	2575.49	2707.03	2453.71
Pnoc	39.89	20.56	39.34	30.11	31.87	26.01	29.29	40.19	31.29	31.41	35	30.49
Tspan7	7904.32	6540.32	6320.04	6662.94	5805.26	6438.49	6056.13	6279.72	7225.63	7431.24	6370.87	6233.1
Cdc23	373.85	345.62	363.16	356.96	384.54	374.57	347.57	375.09	362.95	344.45	342.62	394.23
Prkacb	373.85	334.85	324.83	363.41	320.8	379.78	353.43	389.52	357.74	338.16	341.56	363.75
Ceacam3	7.98	8.81	7.06	17.2	6.37	11.45	11.72	14.43	6.26	14.66	8.49	12.62
Rasgrp1	2978.23	2630.81	2651.09	2752.48	2621.66	2925.83	2712.22	2594.74	2994.34	2834.09	2123.62	2988.82
Kcnq5	76.36	63.64	61.54	69.89	55.24	78.04	75.18	71.1	80.31	55.49	55.16	83.05
Hdc	12.54	19.58	31.27	21.5	20.18	15.61	21.48	24.73	15.64	21.99	24.4	24.18
Serpini1	2979.37	2549.55	2765.08	2515.94	2253.06	2557.5	2403.71	2609.17	2721.08	2890.62	2623.24	2535.71
Asns	732.87	655.99	685.97	719.3	640.54	690.88	673.66	694.54	672.71	732.86	697.97	684.39
Tmsb4x	27253.1	23875.1	24178.6	23974.5	19070.8	23178.8	23921.9	24096.7	24951.8	25355	23945.4	24782.1
Trim68	34.19	38.18	38.33	40.86	30.81	32.25	40.03	40.19	35.46	29.31	35	50.46
Syn2	3262.03	3112.52	3364.3	3179.33	3333.37	3360.75	3243.34	3104.82	3103.85	3286.37	2749.46	3721.57
Ppm1l	524.3	558.08	515.49	585.98	578.93	590.99	520.38	547.18	542.34	539.18	489.01	605.54
Mapk8	987.04	913.49	888.74	983.8	939.04	982.21	891.38	955.25	944.92	991.46	917.55	911.47
Ubqln2	1683.44	1697.74	1691.73	1870.83	1934.38	1922.81	1617.77	1832.19	1690.64	1754.68	1594.31	1886.01
Sall1	111.7	122.39	198.73	155.9	167.84	145.67	130.83	177.24	136.63	168.56	135.78	142.98
Olfm3	889.02	933.07	885.71	975.2	726.59	838.63	797.66	922.28	875.04	939.11	1023.62	854.7
Eloc	2681.89	2566.19	2662.19	2672.92	2062.91	2411.83	2400.78	2700.88	2522.92	2734.63	2784.47	2525.2
Syt13	898.14	776.42	765.67	763.38	834.94	855.27	850.38	852.2	829.15	852.22	679.94	831.57
Abi2	1129.51	1077.98	987.6	1125.72	964.53	1075.86	1015.38	1076.85	1155.6	1143.27	940.89	1069.16
Zfp365	3035.21	2562.28	2272.79	2457.88	2137.27	2660.51	2414.45	2473.14	2729.43	2855.03	2111.95	2589.33
Aars	468.45	503.25	460.01	553.72	518.38	506.71	441.3	509.06	506.88	465.89	527.19	489.9
Xk	161.85	186.03	179.56	220.41	236.88	197.69	173.79	216.4	159.57	218.81	184.57	181.87
Slc12a5	1900	1968.95	1923.75	2167.58	2440.01	2193.33	1866.73	2139.27	1939.91	2072.96	1877.53	2082.61
Tanc2	735.15	712.78	685.97	809.62	763.77	879.21	763.48	837.78	779.09	764.27	659.79	734.85
Gsk3b	1420.16	1572.42	1639.28	1663.32	1965.18	1788.58	1533.8	1743.57	1569.65	1621.72	1417.16	1675.76
Ptgs2	118.54	92.03	91.8	109.67	128.53	139.42	126.92	92.74	159.57	107.84	53.04	94.62
Cd209e	5.7	6.85	5.04	6.45	4.25	12.49	4.88	8.24	7.3	3.14	7.43	6.31
Trim46	625.74	579.62	604.26	660.17	705.34	683.6	597.51	696.6	612.22	645.97	527.19	688.6
Ppp3cb	3016.98	2916.71	2941.62	3070.74	2739.57	3056.93	2804	2974.98	2968.26	3260.2	2732.49	2997.23
Ptprz1	1658.37	1848.52	1811.78	1925.66	1525.41	1610.66	1609.96	1799.21	1726.1	1885.55	1767.21	1858.68
Hdac2	732.87	671.66	800.98	741.88	773.33	736.66	688.31	763.58	748.85	725.53	682.06	788.47
Srgn	212	159.59	192.68	167.73	160.4	184.16	196.24	213.31	174.17	190.54	184.57	181.87
Tpsb2	1.14	4.9	1.01	8.6	5.31	4.16	4.88	4.12	4.17	5.23	5.3	1.05
Atp9a	2163.29	1965.03	1863.23	2095.54	1872.77	1983.15	1824.75	1961	2132.85	2131.59	1910.41	1916.5
Rab1a	2940.61	2813.9	2968.86	3090.09	2790.56	2991.38	2804.98	2970.86	2887.96	2959.72	2881	3087.64
Ncam2	874.21	762.71	783.83	801.02	679.85	832.38	697.09	731.64	768.66	803.01	775.41	875.72
Clta	2706.96	2513.32	2757.01	2647.11	2435.76	2500.27	2470.1	2709.12	2684.58	2690.66	2652.94	2594.58
Gprasp1	1571.75	1847.54	1904.59	1872.98	1949.25	1969.63	1643.15	1909.47	1831.44	1721.18	1649.47	1992.2
Tln2	378.4	416.11	388.38	438.68	451.46	459.89	384.67	428.68	392.15	429.25	383.99	416.31
Tnfrsf21	699.82	632.49	582.07	656.94	759.52	708.57	661.95	647.14	638.29	706.69	554.77	671.77

## Sheet: KO vs T186S raw data
	Log2 fold change	std error (log2)	Lower confidence limit (log2)	Upper confidence limit (log2)	Linear fold change	Lower confidence limit (linear)	Upper confidence limit (linear)	P-value	BY.p.value	method	Gene.sets	probe.ID
Pgam1-mRNA	0.147	0.0228	0.102	0.192	1.11	1.07	1.14	0.000653	1	loglinear	Glucose Metabolism	NM_023418.2:466
Psmb8-mRNA	0.959	0.16	0.646	1.27	1.94	1.56	2.41	0.000961	1	loglinear	A1 Astrocyte, Antigen Processing and Presentation, Interferon Signaling, Primed Microglia	NM_010724.2:362
Cdc7-mRNA	-0.627	0.122	-0.867	-0.388	0.647	0.548	0.764	0.00215	1	loglinear	Cell Cycle	NM_009863.2:1376
Camk2g-mRNA	0.249	0.0497	0.152	0.347	1.19	1.11	1.27	0.00242	1	loglinear	Calcium Signaling	NM_001039139.2:192
Pllp-mRNA	0.529	0.123	0.289	0.77	1.44	1.22	1.71	0.00501	1	loglinear	Myelogenesis	NM_026385.3:345
Cspg4-mRNA	-0.45	0.106	-0.656	-0.243	0.732	0.634	0.845	0.00532	1	loglinear	Neurogenesis	NM_139001.2:1530
Ywhaq-mRNA	0.173	0.0407	0.0933	0.253	1.13	1.07	1.19	0.00536	1	loglinear	Cell Cycle	NM_011739.3:659
Kcnd1-mRNA	-0.454	0.11	-0.67	-0.239	0.73	0.629	0.847	0.00612	1	loglinear	Ion Transport	NM_008423.1:1400
Atg2b-mRNA	-0.366	0.0965	-0.555	-0.177	0.776	0.68	0.884	0.009	1	loglinear	Autophagy	NM_029654.4:4408
Fabp5-mRNA	0.443	0.117	0.214	0.673	1.36	1.16	1.59	0.00912	1	loglinear	Microglia Neurodegenerative Phenotype (MGnD)	NM_010634.3:303
Bax-mRNA	0.307	0.0811	0.148	0.466	1.24	1.11	1.38	0.00914	1	loglinear	Apoptosis, Proteotoxic Stress	NM_007527.3:152
Ifngr2-mRNA	0.372	0.099	0.178	0.566	1.29	1.13	1.48	0.00938	1	loglinear	Interferon Signaling	NM_008338.3:797
Fos-mRNA	0.473	0.128	0.222	0.723	1.39	1.17	1.65	0.0101	1	loglinear	MAPK & PI3K, T-cell signaling	NM_010234.2:900
Kcnab1-mRNA	0.138	0.0377	0.0643	0.212	1.1	1.05	1.16	0.0105	1	loglinear	Ion Transport	NM_001289450.1:1060
Phyh-mRNA	0.0701	0.0195	0.0319	0.108	1.05	1.02	1.08	0.0114	1	loglinear	Lipid Metabolism	NM_010726.2:374
Map3k4-mRNA	-0.252	0.07	-0.389	-0.115	0.84	0.764	0.924	0.0114	1	loglinear	MAPK & PI3K	NM_011948.2:2138
Pik3cb-mRNA	-0.187	0.053	-0.291	-0.0831	0.879	0.818	0.944	0.0124	1	loglinear	MAPK & PI3K	NM_029094.3:1970
Vdac3-mRNA	0.134	0.0383	0.0594	0.21	1.1	1.04	1.16	0.0127	1	loglinear	Calcium Signaling	NM_001198998.1:118
Tomm20-mRNA	0.503	0.145	0.219	0.786	1.42	1.16	1.72	0.0132	1	lm.nb	Autophagy	NM_024214.2:330
Acadm-mRNA	0.15	0.0432	0.0651	0.234	1.11	1.05	1.18	0.0134	1	loglinear	Lipid Metabolism	NM_007382.5:536
Cst3-mRNA	0.263	0.0772	0.112	0.414	1.2	1.08	1.33	0.0144	1	loglinear	Homeostatic Microglia	NM_009976.3:214
Por-mRNA	-0.199	0.06	-0.317	-0.0815	0.871	0.803	0.945	0.0161	1	loglinear	NO Metabolism and Signaling	NM_008898.1:94
Chil1-mRNA	0.362	0.109	0.148	0.576	1.29	1.11	1.49	0.0161	1	loglinear	Astrocyte Markers	NM_007695.2:337
Adcyap1r1-mRNA	0.0721	0.0218	0.0293	0.115	1.05	1.02	1.08	0.0164	1	loglinear	Astrocyte Markers, Neuroactive Ligands and Receptors, Neurotrophin Signaling	NM_001025372.2:1005
Gnb1-mRNA	0.192	0.0593	0.0759	0.308	1.14	1.05	1.24	0.0177	1	loglinear	Cannabinoid Signaling, Cholinergic synapse, Dopaminergic Synapse, GABAergic Synapse, Glutamatergic Synapse, Serotonergic Synapse	NM_008142.3:311
Gabra5-mRNA	0.246	0.076	0.097	0.395	1.19	1.07	1.31	0.0178	1	loglinear	Cannabinoid Signaling, GABAergic Synapse, Neuroactive Ligands and Receptors	NM_176942.4:795
Il18-mRNA	0.309	0.0956	0.122	0.496	1.24	1.09	1.41	0.0178	1	loglinear	Astrocyte Markers, Cytokines	NM_008360.1:270
Etv5-mRNA	-0.4	0.126	-0.648	-0.153	0.758	0.638	0.9	0.0194	1	lm.nb	Neurogenesis	NM_023794.2:425
Atp5b-mRNA	0.26	0.0825	0.0985	0.422	1.2	1.07	1.34	0.0197	1	loglinear	Glucose Metabolism	NM_016774.3:1305
Nwd1-mRNA	-0.226	0.0739	-0.371	-0.0811	0.855	0.773	0.945	0.0223	1	loglinear		NM_176940.5:3564
Gpm6a-mRNA	0.201	0.0662	0.0708	0.33	1.15	1.05	1.26	0.0231	1	loglinear	Astrocyte Markers, Cytoskeletal Dynamics, Neurogenesis	NM_001253754.1:475
Serpine2-mRNA	0.227	0.0763	0.077	0.376	1.17	1.05	1.3	0.025	1	loglinear	Microglial Markers, Neurogenesis	NM_009255.2:1210
Cul2-mRNA	0.0695	0.0235	0.0235	0.116	1.05	1.02	1.08	0.0252	1	loglinear	Antigen Processing and Presentation, Hypoxia	NM_029402.3:2266
Gabrd-mRNA	0.347	0.117	0.117	0.577	1.27	1.08	1.49	0.0253	1	lm.nb	Cannabinoid Signaling, GABAergic Synapse, Neuroactive Ligands and Receptors	NM_008072.2:475
Atp5g3-mRNA	0.265	0.0904	0.0877	0.442	1.2	1.06	1.36	0.0263	1	loglinear	Glucose Metabolism	NM_175015.2:172
Icam2-mRNA	0.377	0.129	0.124	0.629	1.3	1.09	1.55	0.0264	1	loglinear	Cell Migration	NM_010494.1:375
Plcb4-mRNA	-0.23	0.0788	-0.384	-0.0757	0.853	0.766	0.949	0.0266	1	loglinear	Calcium Signaling, Wnt Signaling	NM_013829.2:242
Cyp4x1-mRNA	0.333	0.114	0.109	0.556	1.26	1.08	1.47	0.0266	1	loglinear	Serotonergic Synapse	NM_001003947.1:564
Gjd2-mRNA	-0.292	0.102	-0.492	-0.0913	0.817	0.711	0.939	0.0291	1	loglinear	Gap Junctions	NM_010290.2:1220
Amigo2-mRNA	-0.225	0.079	-0.38	-0.0704	0.855	0.768	0.952	0.0291	1	loglinear	A1 Astrocyte	NM_001164602.1:1028
Gjb1-mRNA	0.453	0.16	0.14	0.766	1.37	1.1	1.7	0.0296	1	lm.nb	Gap Junctions	NM_008124.2:113
Uchl1-mRNA	0.199	0.0709	0.0599	0.338	1.15	1.04	1.26	0.0309	1	loglinear	Cytoskeletal Dynamics, Neurogenesis	NM_011670.2:278
Ina-mRNA	-0.305	0.109	-0.519	-0.0915	0.809	0.698	0.939	0.0312	1	loglinear	Cytoskeletal Dynamics	NM_146100.4:1492
Dclk1-mRNA	-0.306	0.109	-0.52	-0.0915	0.809	0.697	0.939	0.0313	1	lm.nb	Neurogenesis	NM_019978.3:2115
Olig1-mRNA	0.164	0.0587	0.0491	0.279	1.12	1.03	1.21	0.0313	1	loglinear	Oligodendrocyte DifferentiationMaturation	NM_016968.4:704
Syt4-mRNA	0.137	0.0494	0.0407	0.234	1.1	1.03	1.18	0.0318	1	loglinear	Cytoskeletal Dynamics, Neurogenesis	NM_009308.3:1120
Cd9-mRNA	0.445	0.161	0.13	0.761	1.36	1.09	1.69	0.0326	1	lm.nb	Myelogenesis, Neurogenesis, Oligodendrocyte DifferentiationMaturation, Primed Microglia, Stage 2 DAM	NM_007657.3:620
Mertk-mRNA	-0.288	0.104	-0.493	-0.0839	0.819	0.711	0.943	0.0327	1	loglinear	Microglia Neurodegenerative Phenotype (MGnD), Primed Microglia	NM_008587.1:1320
Gpr17-mRNA	-0.427	0.157	-0.736	-0.118	0.744	0.601	0.921	0.035	1	lm.nb	Oligodendrocyte DifferentiationMaturation, Purinergic Signaling	NM_001025381.2:424
Ctsb-mRNA	0.151	0.0559	0.0411	0.26	1.11	1.03	1.2	0.0358	1	loglinear	Apoptosis, Autophagy, Microglia Neurodegenerative Phenotype (MGnD), Primed Microglia, Stage 1 DAM	NM_007798.3:858
Cacna1e-mRNA	-0.3	0.111	-0.518	-0.0813	0.812	0.698	0.945	0.0361	1	lm.nb	Calcium Signaling, Ion Transport, MAPK & PI3K	NM_009782.3:4650
Nos1ap-mRNA	-0.316	0.118	-0.547	-0.0849	0.803	0.684	0.943	0.0366	1	loglinear	NO Metabolism and Signaling, Oxidative & Nitrosative Stress	NM_001109985.1:788
Sumo1-mRNA	0.307	0.115	0.0822	0.532	1.24	1.06	1.45	0.0367	1	loglinear	Interferon Signaling	NM_009460.2:286
Abcb1a-mRNA	-0.205	0.0766	-0.355	-0.0547	0.868	0.782	0.963	0.0368	1	loglinear	Blood Brain Barrier	NM_011076.1:2600
Cntnap1-mRNA	-0.198	0.0741	-0.343	-0.0527	0.872	0.788	0.964	0.037	1	loglinear	Cell Migration, Cytoskeletal Dynamics, Myelogenesis, Oligodendrocyte DifferentiationMaturation	NM_016782.2:1105
Srpr-mRNA	0.148	0.0555	0.0391	0.257	1.11	1.03	1.19	0.0373	1	loglinear	Proteotoxic Stress	NM_026130.1:255
Atp6v1e1-mRNA	0.165	0.0622	0.043	0.287	1.12	1.03	1.22	0.038	1	loglinear	Ion Transport, Phagocytosis	NM_007510.2:478
Gng3-mRNA	0.148	0.056	0.0379	0.257	1.11	1.03	1.2	0.0387	1	loglinear	Cannabinoid Signaling, Cholinergic synapse, Dopaminergic Synapse, GABAergic Synapse, Glutamatergic Synapse, Serotonergic Synapse	NM_010316.3:313
Epb41l2-mRNA	0.133	0.0505	0.0342	0.232	1.1	1.02	1.17	0.0387	1	loglinear	Cytoskeletal Dynamics	NM_001199265.1:870
Slc2a5-mRNA	0.471	0.18	0.118	0.823	1.39	1.09	1.77	0.0396	1	loglinear	Glucose Metabolism, Microglial Markers, Primed Microglia	NM_019741.3:760
Slc9a6-mRNA	0.12	0.046	0.0302	0.21	1.09	1.02	1.16	0.0398	1	loglinear	Neurogenesis	NM_172780.3:1479
Glra3-mRNA	0.296	0.113	0.0736	0.518	1.23	1.05	1.43	0.0402	1	loglinear	Neuroactive Ligands and Receptors	NM_080438.2:756
Sod1-mRNA	0.146	0.0562	0.036	0.256	1.11	1.03	1.19	0.0406	1	loglinear	Myelogenesis, Neurogenesis, Oxidative & Nitrosative Stress	NM_011434.1:406
Stat2-mRNA	-0.312	0.121	-0.549	-0.0748	0.806	0.683	0.949	0.0419	1	loglinear	JAK-STAT	NM_019963.1:1955
Grb2-mRNA	-0.147	0.0573	-0.26	-0.0351	0.903	0.835	0.976	0.0422	1	loglinear	MAPK & PI3K, T-cell signaling	NM_008163.4:658
Drd1-mRNA	0.288	0.113	0.0669	0.509	1.22	1.05	1.42	0.0433	1	lm.nb	Astrocyte DifferentiationFunction, Calcium Signaling, Dopaminergic Synapse, Neuroactive Ligands and Receptors	NM_010076.3:1785
Txn1-mRNA	0.122	0.0481	0.0278	0.216	1.09	1.02	1.16	0.0441	1	loglinear	Inflammasome, Oxidative & Nitrosative Stress, Primed Microglia	NM_011660.3:280
Plekhb1-mRNA	0.347	0.137	0.0782	0.615	1.27	1.06	1.53	0.0446	1	lm.nb		NM_001163184.1:594
Unc80-mRNA	-0.165	0.0658	-0.294	-0.0365	0.892	0.815	0.975	0.0456	1	loglinear	Ion Transport	NM_175510.3:62
Calm2-mRNA	0.278	0.111	0.0608	0.495	1.21	1.04	1.41	0.046	1	loglinear	Calcium Signaling	NM_007589.4:400
Atp6v1g1-mRNA	0.234	0.0933	0.051	0.417	1.18	1.04	1.34	0.0461	1	loglinear	Ion Transport, Phagocytosis	NM_024173.1:195
Cpne2-mRNA	0.171	0.0681	0.0371	0.304	1.13	1.03	1.23	0.0462	1	loglinear	Astrocyte Markers	NM_153507.2:759
Itm2a-mRNA	0.564	0.226	0.121	1.01	1.48	1.09	2.01	0.0467	1	lm.nb	Blood Brain Barrier	NM_008409.2:670
Atp5pb-mRNA	0.27	0.108	0.0581	0.482	1.21	1.04	1.4	0.0467	1	lm.nb	Glucose Metabolism	NM_009725.3:704
Ptprz1-mRNA	0.146	0.0589	0.0308	0.262	1.11	1.02	1.2	0.0476	1	loglinear	Astrocyte Markers, Myelogenesis, Oligodendrocyte DifferentiationMaturation	NM_001081306.1:1200
Adh5-mRNA	0.234	0.0946	0.0487	0.42	1.18	1.03	1.34	0.0481	1	loglinear	Lipid Metabolism	NM_007410.3:1114
Tm4sf1-mRNA	0.237	0.0965	0.0481	0.426	1.18	1.03	1.34	0.0492	1	loglinear	A2 Astrocyte	NM_008536.3:652
Camk4-mRNA	-0.248	0.101	-0.446	-0.0498	0.842	0.734	0.966	0.0497	1	loglinear	Calcium Signaling	NM_009793.3:1240
Pdhb-mRNA	0.17	0.0693	0.0339	0.306	1.12	1.02	1.24	0.0498	1	loglinear	Glucose Metabolism	NM_024221.3:845
Slc24a3-mRNA	0.188	0.0772	0.037	0.339	1.14	1.03	1.27	0.0505	1	loglinear	Primed Microglia	NM_001356497.1:2070
Glrb-mRNA	0.171	0.0699	0.0334	0.308	1.13	1.02	1.24	0.0506	1	loglinear	Neuroactive Ligands and Receptors	NM_010298.5:704
Mbp-mRNA	0.346	0.142	0.0676	0.624	1.27	1.05	1.54	0.0507	1	lm.nb	Myelogenesis, Oligodendrocyte Markers	NM_010777.3:761
Stat3-mRNA	-0.135	0.0559	-0.245	-0.0253	0.911	0.844	0.983	0.0523	1	loglinear	JAK-STAT, Neurogenesis	NM_213659.2:2130
Rapgef2-mRNA	-0.321	0.133	-0.582	-0.0601	0.801	0.668	0.959	0.0524	1	loglinear	MAPK & PI3K	NM_001099624.2:1644
Apoe-mRNA	0.231	0.0957	0.0433	0.418	1.17	1.03	1.34	0.0524	1	loglinear	Astrocyte Markers, Microglia Neurodegenerative Phenotype (MGnD), Primed Microglia, Stage 1 DAM	NM_001305844.1:903
Cd14-mRNA	-0.778	0.323	-1.41	-0.145	0.583	0.376	0.905	0.0527	1	loglinear	A2 Astrocyte, NF-kappaB Signaling	NM_009841.3:235
Ube2d2a/b-mRNA	0.202	0.084	0.0374	0.367	1.15	1.03	1.29	0.053	1	loglinear	Antigen Processing and Presentation, Proteotoxic Stress	NM_019912.2:751
Ugt8a-mRNA	0.351	0.146	0.0646	0.638	1.28	1.05	1.56	0.0532	1	lm.nb	Myelogenesis, Oligodendrocyte Markers	NM_011674.4:138
Bhlhe40-mRNA	-0.211	0.0879	-0.383	-0.0386	0.864	0.767	0.974	0.0533	1	loglinear	Circadian Signaling, Microglia Neurodegenerative Phenotype (MGnD)	NM_011498.4:474
Atp6v1h-mRNA	0.133	0.056	0.0235	0.243	1.1	1.02	1.18	0.0548	1	loglinear	Ion Transport, Phagocytosis	XM_006495434.2:1296
Acat1-mRNA	0.218	0.0918	0.0383	0.398	1.16	1.03	1.32	0.055	1	loglinear	Lipid Metabolism	NM_144784.3:776
Trem2-mRNA	0.556	0.234	0.0974	1.02	1.47	1.07	2.02	0.0551	1	lm.nb	Astrocyte DifferentiationFunction, Microglia Neurodegenerative Phenotype (MGnD), Stage 2 DAM	NM_031254.2:646
Fth1-mRNA	0.124	0.0521	0.0215	0.226	1.09	1.02	1.17	0.0552	1	loglinear	Microglia Neurodegenerative Phenotype (MGnD), Stage 1 DAM	NM_010239.1:446
Lamp1-mRNA	0.138	0.058	0.024	0.251	1.1	1.02	1.19	0.0552	1	loglinear	Autophagy	NM_010684.2:1248
Chrnb2-mRNA	0.243	0.103	0.0414	0.445	1.18	1.03	1.36	0.0561	1	loglinear	Cholinergic synapse, Neuroactive Ligands and Receptors	NM_009602.4:567
Pecam1-mRNA	-0.247	0.105	-0.453	-0.0419	0.842	0.731	0.971	0.0563	1	loglinear	Blood Brain Barrier, Cell Migration	NM_008816.2:1100
Stab1-mRNA	-0.527	0.225	-0.967	-0.0862	0.694	0.511	0.942	0.0576	1	lm.nb	Phagocytosis	NM_138672.2:5890
Siglech-mRNA	0.344	0.147	0.0558	0.633	1.27	1.04	1.55	0.0579	1	loglinear	Microglia Neurodegenerative Phenotype (MGnD)	NM_178706.4:446
Erlec1-mRNA	0.128	0.0549	0.0206	0.236	1.09	1.01	1.18	0.0582	1	loglinear	Proteotoxic Stress	NM_025745.3:940
Atp6v0d1-mRNA	0.0881	0.0378	0.0141	0.162	1.06	1.01	1.12	0.0584	1	loglinear	Cytoskeletal Dynamics, Ion Transport, Phagocytosis	NM_013477.3:640
Mog-mRNA	0.333	0.143	0.0519	0.614	1.26	1.04	1.53	0.0593	1	lm.nb	Oligodendrocyte Markers	NM_010814.2:750
Slc25a4-mRNA	0.208	0.0902	0.0314	0.385	1.16	1.02	1.31	0.0604	1	loglinear	Calcium Signaling	NM_007450.4:854
Tlr3-mRNA	0.344	0.15	0.0502	0.637	1.27	1.04	1.56	0.0615	1	loglinear	NF-kappaB Signaling	NM_126166.2:1165
Elmo1-mRNA	-0.162	0.0706	-0.3	-0.0233	0.894	0.812	0.984	0.0619	1	loglinear	Angiogenesis, Primed Microglia	NM_080288.2:1925
Hexb-mRNA	0.208	0.0911	0.0298	0.387	1.16	1.02	1.31	0.0622	1	loglinear	Homeostatic Microglia, Microglial Markers, Neurogenesis	NM_010422.2:805
Pik3r1-mRNA	-0.156	0.0682	-0.289	-0.0218	0.898	0.818	0.985	0.0628	1	loglinear	MAPK & PI3K	NM_001024955.2:1190
Tusc3-mRNA	0.316	0.139	0.0433	0.589	1.25	1.03	1.5	0.0636	1	lm.nb	Proteotoxic Stress	NM_030254.3:720
Ptpn11-mRNA	-0.105	0.0464	-0.196	-0.0143	0.93	0.873	0.99	0.0637	1	loglinear	Interferon Signaling, Neurogenesis, Neurotrophin Signaling	NM_011202.3:1295
Prkcz-mRNA	0.171	0.0754	0.023	0.319	1.13	1.02	1.25	0.0641	1	loglinear	Insulin Signaling, Neurogenesis	NM_001355178.1:1200
Sparc-mRNA	0.239	0.106	0.0317	0.447	1.18	1.02	1.36	0.0646	1	lm.nb	Homeostatic Microglia, Primed Microglia	NM_001290817.1:815
Psma5-mRNA	0.137	0.0606	0.0178	0.255	1.1	1.01	1.19	0.0651	1	loglinear	Antigen Processing and Presentation	NM_011967.3:1005
Adgrg1-mRNA	0.401	0.179	0.0503	0.751	1.32	1.04	1.68	0.0662	1	loglinear	Microglia Neurodegenerative Phenotype (MGnD), Neurogenesis	NM_018882.3:2145
Map2k4-mRNA	0.114	0.051	0.014	0.214	1.08	1.01	1.16	0.0669	1	loglinear	MAPK & PI3K	NM_009157.4:928
Cnp-mRNA	0.152	0.068	0.0186	0.285	1.11	1.01	1.22	0.067	1	loglinear	Myelogenesis, Oligodendrocyte DifferentiationMaturation	NM_009923.2:166
Atp2b2-mRNA	-0.18	0.0805	-0.337	-0.0219	0.883	0.791	0.985	0.0671	1	loglinear	Calcium Signaling, Ion Transport	NM_001036684.3:2293
Shank2-mRNA	-0.331	0.148	-0.621	-0.0399	0.795	0.65	0.973	0.0673	1	lm.nb	Cytoskeletal Dynamics, Glutamatergic Synapse, Neurogenesis	NM_001113373.2:1219
Rtn1-mRNA	-0.168	0.0757	-0.317	-0.0196	0.89	0.803	0.986	0.0683	1	loglinear	Neurogenesis	NM_001007596.2:590
Atr-mRNA	0.185	0.0834	0.0214	0.348	1.14	1.01	1.27	0.0686	1	loglinear	Cell Cycle	NM_019864.1:4392
Lgals3-mRNA	0.372	0.168	0.0427	0.702	1.29	1.03	1.63	0.0688	1	loglinear	Microglia Neurodegenerative Phenotype (MGnD), Primed Microglia	NM_001145953.1:665
C1qc-mRNA	0.279	0.126	0.0314	0.526	1.21	1.02	1.44	0.0692	1	lm.nb	Complement System	NM_007574.2:708
Gal3st1-mRNA	0.246	0.111	0.0276	0.463	1.19	1.02	1.38	0.0693	1	loglinear	Myelogenesis	NM_001177691.1:1197
Ptprm-mRNA	-0.141	0.0642	-0.267	-0.015	0.907	0.831	0.99	0.0706	1	loglinear	Cell Migration, Neurogenesis	NM_008984.2:2860
Ube3c-mRNA	0.0986	0.045	0.0104	0.187	1.07	1.01	1.14	0.071	1	loglinear	Antigen Processing and Presentation	NM_133907.3:1670
Ank2-mRNA	-0.179	0.0823	-0.34	-0.0174	0.883	0.79	0.988	0.0729	1	loglinear	Cytoskeletal Dynamics, Myelogenesis	NM_178655.3:2133
Map1lc3b-mRNA	0.0615	0.0283	0.00598	0.117	1.04	1	1.08	0.0729	1	loglinear	Autophagy	NM_026160.4:266
Atp8a2-mRNA	-0.209	0.0962	-0.397	-0.0202	0.865	0.759	0.986	0.0731	1	loglinear	Microglial Markers, Neurogenesis, Primed Microglia	NM_015803.2:185
Scn8a-mRNA	-0.237	0.11	-0.452	-0.0222	0.848	0.731	0.985	0.0738	1	lm.nb	Ion Transport, Myelogenesis	NM_011323.3:1192
Prkag1-mRNA	0.152	0.0704	0.0137	0.29	1.11	1.01	1.22	0.0746	1	loglinear	Glucose Metabolism	NM_016781.2:176
Ggta1-mRNA	-0.415	0.193	-0.793	-0.037	0.75	0.577	0.975	0.0749	1	loglinear	A1 Astrocyte	NM_010283.4:992
Slc38a1-mRNA	0.0766	0.0359	0.00619	0.147	1.05	1	1.11	0.0769	1	loglinear	GABAergic Synapse, Glutamatergic Synapse	NM_001166458.1:1030
Axl-mRNA	0.285	0.134	0.0228	0.547	1.22	1.02	1.46	0.0772	1	loglinear	Angiogenesis, Astrocyte Markers, Microglia Neurodegenerative Phenotype (MGnD), Neurogenesis, Primed Microglia, Stage 2 DAM	NM_009465.4:437
Tiam1-mRNA	-0.221	0.104	-0.425	-0.0171	0.858	0.745	0.988	0.0779	1	loglinear	Cytoskeletal Dynamics, Neurogenesis, Neurotrophin Signaling	NM_009384.3:4396
Sugt1-mRNA	0.218	0.103	0.0164	0.419	1.16	1.01	1.34	0.0783	1	loglinear	Inflammasome	NM_026474.5:950
Fbln5-mRNA	-0.489	0.232	-0.944	-0.0344	0.712	0.52	0.976	0.0796	1	lm.nb	A1 Astrocyte	NM_001361987.1:1145
Serpini1-mRNA	0.133	0.0631	0.0093	0.257	1.1	1.01	1.19	0.0797	1	loglinear	Neurogenesis	NM_009250.2:968
Dagla-mRNA	-0.205	0.0977	-0.397	-0.014	0.867	0.759	0.99	0.0801	1	loglinear	Cannabinoid Signaling, Cytoskeletal Dynamics, Neurogenesis	NM_198114.2:685
Lsr-mRNA	-0.186	0.0883	-0.359	-0.0125	0.879	0.78	0.991	0.0804	1	loglinear	Blood Brain Barrier	NM_001164184.1:445
Sqstm1-mRNA	0.0825	0.0394	0.00535	0.16	1.06	1	1.12	0.0809	1	loglinear	Autophagy	NM_011018.3:280
Acot13-mRNA	0.153	0.0733	0.00915	0.297	1.11	1.01	1.23	0.0822	1	loglinear	Lipid Metabolism	NM_025790.2:190
Eid1-mRNA	0.093	0.0447	0.00553	0.181	1.07	1	1.13	0.0823	1	loglinear	Primed Microglia	NM_025613.3:494
Scoc-mRNA	0.108	0.0523	0.00562	0.211	1.08	1	1.16	0.0842	1	loglinear	Microglial Markers, Primed Microglia	NM_019708.4:385
Orc4-mRNA	0.263	0.127	0.0137	0.513	1.2	1.01	1.43	0.0842	1	lm.nb	Cell Cycle	NM_001355296.1:272
Calm3-mRNA	0.135	0.0653	0.00681	0.263	1.1	1	1.2	0.0845	1	loglinear	Calcium Signaling	NM_007590.3:404
Dync1li1-mRNA	-0.228	0.111	-0.445	-0.0114	0.854	0.734	0.992	0.0847	1	loglinear	Antigen Processing and Presentation	NM_146229.2:740
Ass1-mRNA	0.0883	0.0428	0.00435	0.172	1.06	1	1.13	0.0849	1	loglinear	NO Metabolism and Signaling	NM_007494.3:979
Bcas1-mRNA	0.227	0.111	0.00973	0.443	1.17	1.01	1.36	0.0865	1	lm.nb	Myelogenesis	NM_029815.2:932
C4a/b-mRNA	0.334	0.163	0.014	0.654	1.26	1.01	1.57	0.0867	1	lm.nb	Astrocyte Markers, Complement System, Cytoskeletal Dynamics	NM_011413.2:56
Abce1-mRNA	-0.177	0.0866	-0.347	-0.00694	0.885	0.786	0.995	0.0874	1	loglinear	Interferon Signaling	NM_015751.2:1428
Tspan7-mRNA	0.146	0.0717	0.0055	0.287	1.11	1	1.22	0.0878	1	loglinear	Astrocyte Markers	NM_019634.2:670
Hsd11b1-mRNA	0.362	0.178	0.0132	0.711	1.29	1.01	1.64	0.0881	1	lm.nb		NM_008288.2:110
Snap25-mRNA	-0.134	0.0661	-0.264	-0.00445	0.911	0.833	0.997	0.089	1	loglinear	Cholinergic synapse, Dopaminergic Synapse, GABAergic Synapse, Glutamatergic Synapse, Serotonergic Synapse	NM_011428.3:248
Itpr1-mRNA	-0.235	0.116	-0.463	-0.00749	0.85	0.726	0.995	0.0893	1	loglinear	Apoptosis, Calcium Signaling	NM_010585.2:660
Acat2-mRNA	0.0673	0.0332	0.00211	0.132	1.05	1	1.1	0.0895	1	loglinear	Lipid Metabolism	NM_009338.3:21
Gphn-mRNA	-0.082	0.0406	-0.162	-0.0025	0.945	0.894	0.998	0.0897	1	loglinear	GABAergic Synapse	NM_145965.2:1212
Ctsd-mRNA	0.15	0.0742	0.00449	0.295	1.11	1	1.23	0.0898	1	loglinear	Apoptosis, Autophagy, Homeostatic Microglia, Microglia Neurodegenerative Phenotype (MGnD), Microglial Markers, Stage 1 DAM	NM_009983.2:585
Cltc-mRNA	-0.0973	0.0482	-0.192	-0.00277	0.935	0.876	0.998	0.0902	1	loglinear	Gap Junctions, Wnt Signaling	NM_001003908.1:605
Abcc8-mRNA	-0.366	0.182	-0.723	-0.00827	0.776	0.606	0.994	0.0917	1	loglinear	Ion Transport	NM_011510.3:1740
Samm50-mRNA	-0.107	0.0538	-0.213	-0.00187	0.928	0.863	0.999	0.0931	1	loglinear	Glucose Metabolism	NM_178614.4:284
Reep5-mRNA	0.17	0.0855	0.00283	0.338	1.13	1	1.26	0.0933	1	loglinear	Primed Microglia	NM_007874.3:186
Gria3-mRNA	-0.225	0.113	-0.447	-0.00355	0.855	0.733	0.998	0.0935	1	loglinear	Cannabinoid Signaling, Dopaminergic Synapse, Glutamatergic Synapse, Neuroactive Ligands and Receptors	NM_016886.3:390
Hsd17b4-mRNA	-0.163	0.0824	-0.324	-0.0015	0.893	0.799	0.999	0.0953	1	loglinear	Lipid Metabolism	NM_008292.4:996
Dnm3-mRNA	-0.0806	0.0408	-0.161	-0.000714	0.946	0.895	1	0.0954	1	loglinear	Antigen Processing and Presentation, Cytoskeletal Dynamics, Neurogenesis	NM_001038619.1:482
Dnajb9-mRNA	0.157	0.0794	0.0013	0.313	1.11	1	1.24	0.0955	1	loglinear	Proteotoxic Stress	NM_013760.4:527
Kpna1-mRNA	-0.097	0.0491	-0.193	-0.000715	0.935	0.875	1	0.0957	1	loglinear	Apoptosis, Interferon Signaling	NM_008465.5:805
Rtn4-mRNA	0.105	0.0534	-0.000187	0.209	1.08	1	1.16	0.0982	1	loglinear	Blood Brain Barrier, Neurogenesis	NM_194053.3:930
Tanc2-mRNA	-0.148	0.0759	-0.297	0.000729	0.903	0.814	1	0.099	1	loglinear	Cytoskeletal Dynamics	NM_181071.3:1000
Trim2-mRNA	-0.109	0.0559	-0.219	0.000584	0.927	0.859	1	0.0991	1	loglinear	Interferon Signaling, Primed Microglia	NM_001271725.1:702
Sec23a-mRNA	0.0734	0.0377	-0.000524	0.147	1.05	1	1.11	0.0996	1	loglinear	Antigen Processing and Presentation, Proteotoxic Stress	NM_009147.2:1445
Gas7-mRNA	-0.222	0.114	-0.445	0.0021	0.858	0.734	1	0.1	1	lm.nb	Neurogenesis, Primed Microglia	NM_001277080.1:565
Akt1-mRNA	0.12	0.0618	-0.00125	0.241	1.09	0.999	1.18	0.1	1	loglinear	MAPK & PI3K	NM_001165894.1:898
Cux2-mRNA	-0.258	0.134	-0.52	0.00344	0.836	0.697	1	0.101	1	loglinear	Neurogenesis, Neuronal Markers	NM_007804.2:516
Clta-mRNA	0.0711	0.0368	-0.00105	0.143	1.05	0.999	1.1	0.102	1	loglinear	Gap Junctions, Wnt Signaling	NM_001080385.2:340
Cx3cr1-mRNA	0.262	0.136	-0.00489	0.529	1.2	0.997	1.44	0.103	1	lm.nb	Chemokines, Homeostatic Microglia, Microglia Neurodegenerative Phenotype (MGnD), Microglial Markers, Primed Microglia, Stage 1 DAM	NM_009987.4:387
Nmnat2-mRNA	-0.164	0.0858	-0.333	0.0037	0.892	0.794	1	0.104	1	loglinear	Cytoskeletal Dynamics	NM_175460.3:544
Atp2a2-mRNA	-0.129	0.0676	-0.262	0.00304	0.914	0.834	1	0.104	1	loglinear	Calcium Signaling, Ion Transport	NM_009722.3:1953
Ndufb5-mRNA	0.203	0.107	-0.00789	0.413	1.15	0.995	1.33	0.108	1	loglinear	Cannabinoid Signaling	NM_025316.2:106
Becn1-mRNA	-0.189	0.101	-0.386	0.00916	0.877	0.765	1.01	0.111	1	loglinear	Autophagy	NM_019584.4:175
Btrc-mRNA	-0.158	0.0845	-0.323	0.00797	0.896	0.799	1.01	0.111	1	loglinear	Antigen Processing and Presentation, T-cell signaling, Wnt Signaling	NM_009771.3:863
Ncam1-mRNA	-0.0947	0.051	-0.195	0.00531	0.936	0.874	1	0.113	1	loglinear	Cell Migration, Neurogenesis, Neuronal Markers	NM_001113204.1:740
Ccnh-mRNA	0.284	0.154	-0.017	0.585	1.22	0.988	1.5	0.114	1	lm.nb	Cell Cycle	NM_023243.2:960
Mef2a-mRNA	0.0846	0.0458	-0.00511	0.174	1.06	0.996	1.13	0.114	1	loglinear	Cytokines, Microglia Neurodegenerative Phenotype (MGnD), Neurogenesis, Neurotrophin Signaling	NM_001033713.1:486
Arl6ip5-mRNA	0.104	0.0568	-0.00734	0.215	1.07	0.995	1.16	0.117	1	loglinear	Glutamatergic Synapse	NM_022992.2:350
Olfm3-mRNA	0.17	0.0938	-0.0142	0.354	1.12	0.99	1.28	0.12	1	loglinear	Neurogenesis	NM_153157.3:888
Nsf-mRNA	-0.124	0.0695	-0.26	0.0123	0.918	0.835	1.01	0.125	1	loglinear	GABAergic Synapse	NM_008740.2:395
Psmc6-mRNA	0.178	0.0999	-0.018	0.373	1.13	0.988	1.3	0.125	1	loglinear	Antigen Processing and Presentation	NM_025959.3:133
Adora1-mRNA	-0.228	0.128	-0.479	0.0235	0.854	0.718	1.02	0.126	1	loglinear	Neuroactive Ligands and Receptors, Purinergic Signaling	NM_001008533.3:1603
Skp1a-mRNA	0.138	0.078	-0.0144	0.291	1.1	0.99	1.22	0.126	1	loglinear	Cell Cycle, Circadian Signaling, Proteotoxic Stress, Wnt Signaling	NM_011543.4:490
Gabrg2-mRNA	0.106	0.0595	-0.011	0.222	1.08	0.992	1.17	0.126	1	loglinear	Cannabinoid Signaling, GABAergic Synapse, Neuroactive Ligands and Receptors	NM_177408.5:1140
Gsk3b-mRNA	-0.161	0.0911	-0.34	0.017	0.894	0.79	1.01	0.127	1	loglinear	Cell Cycle, Cytoskeletal Dynamics, Neurogenesis, Neurotrophin Signaling, Wnt Signaling	NM_019827.3:2215
Atg5-mRNA	0.318	0.18	-0.0352	0.671	1.25	0.976	1.59	0.128	1	lm.nb	Autophagy	NM_053069.6:305
Atrn-mRNA	-0.13	0.0738	-0.275	0.0147	0.914	0.827	1.01	0.129	1	loglinear	Myelogenesis	NM_009730.2:1375
B3gnt5-mRNA	-0.448	0.255	-0.948	0.0509	0.733	0.518	1.04	0.129	1	lm.nb	A2 Astrocyte	NM_001159407.1:1738
Agmo-mRNA	0.249	0.142	-0.0307	0.528	1.19	0.979	1.44	0.132	1	loglinear	Lipid Metabolism	NM_178767.5:710
Fcgrt-mRNA	0.0951	0.0546	-0.012	0.202	1.07	0.992	1.15	0.132	1	loglinear	Astrocyte Markers	NM_010189.3:750
Fcrls-mRNA	0.272	0.157	-0.0347	0.579	1.21	0.976	1.49	0.133	1	lm.nb	Microglial Markers	NM_030707.3:925
Ckb-mRNA	0.0543	0.0312	-0.00699	0.116	1.04	0.995	1.08	0.133	1	loglinear	Astrocyte Markers, Primed Microglia	NM_021273.4:865
Sh3gl2-mRNA	-0.0743	0.0429	-0.158	0.00972	0.95	0.896	1.01	0.134	1	loglinear	Antigen Processing and Presentation, Neurogenesis	NM_019535.2:830
Aplp2-mRNA	-0.129	0.0744	-0.275	0.0169	0.915	0.827	1.01	0.134	1	loglinear	Primed Microglia	NM_001102456.2:470
Aif1-mRNA	0.234	0.136	-0.032	0.5	1.18	0.978	1.41	0.135	1	loglinear	Microglial Markers, NO Metabolism and Signaling	NM_019467.2:508
Khsrp-mRNA	-0.174	0.101	-0.373	0.0245	0.886	0.772	1.02	0.137	1	loglinear	Proteotoxic Stress	NM_010613.3:1095
Ywhah-mRNA	-0.135	0.0787	-0.29	0.0191	0.911	0.818	1.01	0.137	1	loglinear	Cell Cycle, Neurogenesis	NM_011738.2:372
Cd74-mRNA	0.297	0.173	-0.0424	0.636	1.23	0.971	1.55	0.137	1	lm.nb	Antigen Processing and Presentation, Microglial Markers, Primed Microglia	NM_001042605.1:391
Lgmn-mRNA	0.0678	0.0396	-0.00971	0.145	1.05	0.993	1.11	0.137	1	loglinear	Antigen Processing and Presentation, Microglial Markers	NM_011175.3:370
Rims1-mRNA	-0.178	0.104	-0.382	0.0256	0.884	0.767	1.02	0.137	1	loglinear	Cannabinoid Signaling, Cholinergic synapse, Dopaminergic Synapse, GABAergic Synapse, Glutamatergic Synapse	NM_053270.1:2220
Shc3-mRNA	-0.192	0.112	-0.411	0.0278	0.876	0.752	1.02	0.138	1	lm.nb	Neurotrophin Signaling	NM_009167.3:830
Tmsb4x-mRNA	0.14	0.0817	-0.0204	0.3	1.1	0.986	1.23	0.138	1	loglinear	Cytoskeletal Dynamics, Homeostatic Microglia	NM_021278.2:136
Cd200-mRNA	0.103	0.0605	-0.0154	0.222	1.07	0.989	1.17	0.139	1	loglinear	Cytoskeletal Dynamics	NM_010818.3:686
Galc-mRNA	-0.168	0.0986	-0.361	0.0253	0.89	0.779	1.02	0.139	1	loglinear	Myelogenesis, Primed Microglia	NM_008079.3:436
Cep68-mRNA	-0.0983	0.0577	-0.211	0.0149	0.934	0.864	1.01	0.14	1	loglinear	Primed Microglia	NM_172260.3:1135
Cacna1b-mRNA	-0.226	0.133	-0.487	0.0349	0.855	0.714	1.02	0.14	1	loglinear	Calcium Signaling, Dopaminergic Synapse, GABAergic Synapse, Ion Transport, MAPK & PI3K, Serotonergic Synapse	NM_001042528.1:4345
Kcnq3-mRNA	-0.195	0.115	-0.419	0.0302	0.874	0.748	1.02	0.141	1	loglinear	Cholinergic synapse, Ion Transport	NM_152923.2:384
Hectd1-mRNA	-0.142	0.0836	-0.305	0.0223	0.907	0.809	1.02	0.141	1	loglinear	Antigen Processing and Presentation	NM_144788.2:1290
Ermn-mRNA	0.211	0.125	-0.0339	0.456	1.16	0.977	1.37	0.142	1	lm.nb	Cytoskeletal Dynamics, Oligodendrocyte Markers	NM_029972.4:325
Gabrb3-mRNA	-0.139	0.0825	-0.301	0.0225	0.908	0.812	1.02	0.143	1	loglinear	Cannabinoid Signaling, GABAergic Synapse, Neuroactive Ligands and Receptors, Serotonergic Synapse	NM_008071.3:1144
Adam22-mRNA	-0.0732	0.0434	-0.158	0.0119	0.951	0.896	1.01	0.143	1	loglinear	Cytoskeletal Dynamics, Myelogenesis	NM_001007220.2:382
Stambpl1-mRNA	-0.106	0.0632	-0.23	0.0174	0.929	0.852	1.01	0.143	1	loglinear	Primed Microglia	NM_029682.4:1040
Csnk2a1-mRNA	-0.136	0.0808	-0.294	0.0223	0.91	0.815	1.02	0.143	1	loglinear	NF-kappaB Signaling, Wnt Signaling	NM_007788.3:1055
Kcnd2-mRNA	-0.169	0.1	-0.366	0.0278	0.889	0.776	1.02	0.143	1	loglinear	Ion Transport, Serotonergic Synapse	NM_019697.3:860
Ncam2-mRNA	0.133	0.0792	-0.0219	0.288	1.1	0.985	1.22	0.143	1	loglinear	Cell Migration, Neurogenesis	NM_010954.4:1840
Cdc42-mRNA	0.0943	0.0565	-0.0164	0.205	1.07	0.989	1.15	0.146	1	loglinear	Cell Migration, Neurogenesis	NM_009861.1:205
Dnm1-mRNA	-0.129	0.0773	-0.281	0.0226	0.914	0.823	1.02	0.146	1	loglinear	Antigen Processing and Presentation, Cytoskeletal Dynamics, Gap Junctions	NM_010065.2:1786
Adar-mRNA	-0.132	0.0796	-0.288	0.0237	0.912	0.819	1.02	0.148	1	loglinear	Interferon Signaling	NM_001038587.3:2102
Ccl12-mRNA	0.566	0.341	-0.102	1.23	1.48	0.932	2.35	0.148	1	lm.nb	Chemokines, Microglial Markers	NM_011331.2:173
Dlgap1-mRNA	-0.204	0.123	-0.444	0.0369	0.868	0.735	1.03	0.148	1	loglinear	Glutamatergic Synapse	NM_027712.3:1654
Eloc-mRNA	0.147	0.0886	-0.0268	0.32	1.11	0.982	1.25	0.149	1	loglinear	Antigen Processing and Presentation, Hypoxia	NM_001310470.1:492
Mapt-mRNA	0.0937	0.0565	-0.0171	0.204	1.07	0.988	1.15	0.149	1	loglinear	Astrocyte DifferentiationFunction, Cytoskeletal Dynamics, Neurogenesis	NM_001038609.2:1202
P2ry12-mRNA	0.191	0.116	-0.0351	0.418	1.14	0.976	1.34	0.149	1	loglinear	Homeostatic Microglia, Microglia Neurodegenerative Phenotype (MGnD), Microglial Markers, Primed Microglia, Purinergic Signaling, Stage 1 DAM	NM_027571.3:439
Sox2-mRNA	0.162	0.0981	-0.0302	0.354	1.12	0.979	1.28	0.15	1	loglinear	Neurogenesis	NM_011443.3:958
Ccr5-mRNA	0.28	0.17	-0.053	0.614	1.21	0.964	1.53	0.15	1	loglinear	Chemokines, Microglia Neurodegenerative Phenotype (MGnD), Primed Microglia	NM_009917.5:1018
Rock2-mRNA	-0.183	0.111	-0.401	0.0359	0.881	0.757	1.03	0.152	1	loglinear	Cell Migration, Wnt Signaling	NM_009072.2:735
Myo5a-mRNA	0.115	0.0701	-0.0227	0.252	1.08	0.984	1.19	0.153	1	loglinear	Cytoskeletal Dynamics, Myelogenesis	NM_010864.2:2915
Tyrobp-mRNA	0.334	0.205	-0.0673	0.736	1.26	0.954	1.67	0.154	1	lm.nb	Microglia Neurodegenerative Phenotype (MGnD), Stage 1 DAM	NM_011662.2:130
Lrrc7-mRNA	-0.181	0.111	-0.399	0.0368	0.882	0.759	1.03	0.155	1	lm.nb	Cytoskeletal Dynamics, Neurogenesis	XM_993731.1:1410
Atp6v1c1-mRNA	0.0887	0.0547	-0.0185	0.196	1.06	0.987	1.15	0.156	1	loglinear	Ion Transport, Phagocytosis, Primed Microglia	NM_025494.3:640
Tenm4-mRNA	-0.222	0.137	-0.491	0.0472	0.857	0.711	1.03	0.157	1	loglinear	Myelogenesis, Neurogenesis, Oligodendrocyte DifferentiationMaturation	NM_011858.3:7902
Ppp2ca-mRNA	0.0983	0.061	-0.0213	0.218	1.07	0.985	1.16	0.158	1	loglinear	TGF-Beta Signaling	NM_019411.4:975
Meaf6-mRNA	-0.156	0.097	-0.346	0.0342	0.898	0.787	1.02	0.159	1	loglinear	Myelogenesis, Neurogenesis	NM_027310.3:178
Fbxl3-mRNA	0.119	0.0743	-0.0264	0.265	1.09	0.982	1.2	0.16	1	loglinear	Antigen Processing and Presentation, Circadian Signaling	NM_015822.2:724
Crot-mRNA	0.191	0.119	-0.0423	0.423	1.14	0.971	1.34	0.16	1	loglinear	Lipid Metabolism	NM_023733.3:1829
Dlat-mRNA	0.0773	0.0482	-0.0172	0.172	1.06	0.988	1.13	0.16	1	loglinear	Glucose Metabolism	NM_145614.4:2046
Mmut-mRNA	0.0811	0.0507	-0.0184	0.181	1.06	0.987	1.13	0.161	1	loglinear	Lipid Metabolism	NM_008650.3:2306
B4galt6-mRNA	-0.124	0.0775	-0.276	0.028	0.918	0.826	1.02	0.161	1	loglinear	Myelogenesis, Oligodendrocyte DifferentiationMaturation	NM_019737.2:1465
Aqp4-mRNA	0.239	0.15	-0.0543	0.533	1.18	0.963	1.45	0.161	1	lm.nb	Astrocyte Markers	NM_009700.2:130
Camk2d-mRNA	-0.187	0.117	-0.417	0.0432	0.878	0.749	1.03	0.162	1	loglinear	Calcium Signaling	NM_001025439.1:1315
Mbtps1-mRNA	-0.0882	0.0554	-0.197	0.0204	0.941	0.872	1.01	0.163	1	loglinear	Proteotoxic Stress	NM_019709.3:1155
Cd68-mRNA	0.155	0.0976	-0.036	0.346	1.11	0.975	1.27	0.163	1	loglinear	Microglial Markers, Primed Microglia	NM_001291058.1:780
Tomm70a-mRNA	0.0875	0.0553	-0.0208	0.196	1.06	0.986	1.15	0.165	1	loglinear	Autophagy	NM_138599.5:1460
Npas2-mRNA	0.205	0.13	-0.0496	0.459	1.15	0.966	1.37	0.166	1	lm.nb	Circadian Signaling	NM_008719.2:770
Anapc1-mRNA	-0.133	0.0844	-0.298	0.0328	0.912	0.813	1.02	0.167	1	loglinear	Cell Cycle	NM_008569.2:908
Grin2a-mRNA	-0.188	0.12	-0.422	0.0466	0.878	0.746	1.03	0.167	1	lm.nb	Calcium Signaling, Dopaminergic Synapse, Glutamatergic Synapse, Neuroactive Ligands and Receptors	NM_008170.2:1788
Slc12a2-mRNA	-0.136	0.0866	-0.306	0.0339	0.91	0.809	1.02	0.168	1	loglinear	Ion Transport	NM_009194.3:1050
Ube2g1-mRNA	0.116	0.0744	-0.0294	0.262	1.08	0.98	1.2	0.169	1	loglinear	Antigen Processing and Presentation, Proteotoxic Stress	NM_025985.4:368
Bin1-mRNA	-0.0754	0.0482	-0.17	0.0191	0.949	0.889	1.01	0.169	1	loglinear	Cytoskeletal Dynamics, Microglia Neurodegenerative Phenotype (MGnD), Phagocytosis, Primed Microglia	NM_001083334.1:1400
Cul1-mRNA	0.101	0.0656	-0.0273	0.23	1.07	0.981	1.17	0.174	1	loglinear	Antigen Processing and Presentation, Cell Cycle, Circadian Signaling, Primed Microglia, Proteotoxic Stress, Wnt Signaling	NM_012042.3:919
Ppm1a-mRNA	0.0777	0.0504	-0.0211	0.177	1.06	0.985	1.13	0.174	1	loglinear	MAPK & PI3K	NM_008910.3:602
Atp1b1-mRNA	0.0515	0.0336	-0.0143	0.117	1.04	0.99	1.08	0.176	1	loglinear	Ion Transport	NM_009721.6:1018
Hmox1-mRNA	-0.186	0.121	-0.423	0.0518	0.879	0.746	1.04	0.176	1	loglinear	Hypoxia	NM_010442.2:610
Kitl-mRNA	-0.104	0.0677	-0.237	0.029	0.931	0.849	1.02	0.177	1	loglinear	MAPK & PI3K	NM_013598.1:280
Pak1-mRNA	-0.114	0.0744	-0.259	0.0322	0.924	0.835	1.02	0.178	1	loglinear	Cell Migration, Cytoskeletal Dynamics, MAPK & PI3K, Neurogenesis, Phagocytosis, T-cell signaling	NM_011035.2:1615
Adgra2-mRNA	-0.283	0.185	-0.646	0.0807	0.822	0.639	1.06	0.178	1	lm.nb	Blood Brain Barrier	NM_054044.2:2855
Emcn-mRNA	0.173	0.113	-0.0493	0.395	1.13	0.966	1.31	0.178	1	loglinear		NM_001163522.1:230
Hk1-mRNA	-0.101	0.0664	-0.231	0.029	0.932	0.852	1.02	0.179	1	loglinear	Glucose Metabolism	NM_001146100.1:756
Entpd2-mRNA	0.256	0.169	-0.0746	0.587	1.19	0.95	1.5	0.18	1	loglinear	Purinergic Signaling	NM_009849.2:1016
Eif2ak1-mRNA	-0.0814	0.0537	-0.187	0.0239	0.945	0.879	1.02	0.18	1	loglinear	Proteotoxic Stress	NM_013557.2:570
Gdpd2-mRNA	0.2	0.133	-0.0602	0.46	1.15	0.959	1.38	0.183	1	loglinear		NM_023608.3:1438
Tardbp-mRNA	-0.0916	0.0608	-0.211	0.0276	0.939	0.864	1.02	0.183	1	loglinear	Proteotoxic Stress	NM_001008545.2:825
Prkab2-mRNA	-0.117	0.0774	-0.268	0.0351	0.922	0.83	1.02	0.183	1	loglinear	Glucose Metabolism, Lipid Metabolism	NM_182997.2:500
Plp1-mRNA	0.182	0.121	-0.0552	0.419	1.13	0.962	1.34	0.183	1	lm.nb	Astrocyte DifferentiationFunction, Myelogenesis, Oligodendrocyte DifferentiationMaturation, Oligodendrocyte Markers	NM_011123.3:209
Aldh1a1-mRNA	0.19	0.127	-0.0585	0.438	1.14	0.96	1.35	0.185	1	loglinear	Astrocyte Markers	NM_013467.3:925
Dnajc5-mRNA	-0.121	0.0809	-0.28	0.0374	0.919	0.824	1.03	0.185	1	loglinear	GABAergic Synapse, Proteotoxic Stress	NM_016775.3:231
Atp9a-mRNA	0.0804	0.0539	-0.0252	0.186	1.06	0.983	1.14	0.186	1	loglinear	Ion Transport	NM_015731.3:2812
Got1-mRNA	-0.0585	0.0393	-0.135	0.0185	0.96	0.91	1.01	0.187	1	loglinear	Glutamatergic Synapse	NM_010324.1:445
Slc8a1-mRNA	0.118	0.0792	-0.0375	0.273	1.09	0.974	1.21	0.188	1	loglinear	Calcium Signaling	NM_011406.3:120
Ctss-mRNA	0.148	0.0997	-0.0472	0.344	1.11	0.968	1.27	0.188	1	loglinear	Apoptosis, Homeostatic Microglia	NM_021281.2:740
P2ry1-mRNA	0.25	0.168	-0.0803	0.579	1.19	0.946	1.49	0.189	1	loglinear	Neuroactive Ligands and Receptors, Purinergic Signaling	NM_008772.4:920
S100b-mRNA	0.189	0.128	-0.061	0.439	1.14	0.959	1.36	0.189	1	lm.nb	Astrocyte Markers, Myelogenesis, Neurogenesis	NM_009115.3:150
Nf1-mRNA	-0.17	0.115	-0.394	0.055	0.889	0.761	1.04	0.189	1	loglinear	Astrocyte DifferentiationFunction, MAPK & PI3K, Neurogenesis, Oligodendrocyte DifferentiationMaturation	NM_010897.2:2705
Prkci-mRNA	-0.163	0.11	-0.379	0.0531	0.893	0.769	1.04	0.19	1	loglinear	Insulin Signaling, Neurogenesis	NM_008857.3:1635
Pmp22-mRNA	0.202	0.137	-0.0673	0.47	1.15	0.954	1.39	0.192	1	loglinear	Myelogenesis	NM_008885.2:395
Mtor-mRNA	-0.0997	0.0679	-0.233	0.0333	0.933	0.851	1.02	0.192	1	loglinear	Autophagy, Insulin Signaling, Neurogenesis	NM_020009.2:2432
Mkrn1-mRNA	0.089	0.0607	-0.0299	0.208	1.06	0.979	1.15	0.193	1	loglinear	Antigen Processing and Presentation	NM_018810.2:302
Hsp90ab1-mRNA	-0.119	0.0812	-0.278	0.0402	0.921	0.825	1.03	0.193	1	loglinear	Cytoskeletal Dynamics, Inflammasome, Proteotoxic Stress	NM_008302.3:1354
Ctsf-mRNA	0.0768	0.0525	-0.0261	0.18	1.05	0.982	1.13	0.194	1	loglinear	Apoptosis, Microglial Markers	NM_019861.1:625
Mag-mRNA	0.155	0.106	-0.053	0.364	1.11	0.964	1.29	0.194	1	loglinear	Myelogenesis, Oligodendrocyte DifferentiationMaturation	NM_010758.2:1670
C1ra-mRNA	0.399	0.274	-0.138	0.935	1.32	0.909	1.91	0.196	1	lm.nb	Complement System	NM_023143.3:1923
Arntl-mRNA	-0.279	0.193	-0.656	0.099	0.824	0.635	1.07	0.198	1	lm.nb	Circadian Signaling, Dopaminergic Synapse	NM_007489.3:1519
Adora2b-mRNA	0.32	0.222	-0.114	0.754	1.25	0.924	1.69	0.198	1	lm.nb	Calcium Signaling, Neuroactive Ligands and Receptors, Purinergic Signaling	NM_007413.4:654
Hcn1-mRNA	-0.168	0.117	-0.397	0.0606	0.89	0.759	1.04	0.2	1	loglinear	Ion Transport	NM_010408.3:1760
Ppp3r1-mRNA	0.112	0.0779	-0.0408	0.265	1.08	0.972	1.2	0.201	1	loglinear	Calcium Signaling, MAPK & PI3K	NM_024459.2:335
Gfap-mRNA	0.357	0.25	-0.132	0.847	1.28	0.912	1.8	0.203	1	lm.nb	Astrocyte DifferentiationFunction, Astrocyte Markers, Cytoskeletal Dynamics, JAK-STAT	NM_001131020.1:610
Scn1a-mRNA	0.0841	0.0592	-0.032	0.2	1.06	0.978	1.15	0.205	1	loglinear	Dopaminergic Synapse, Ion Transport	NM_018733.2:1030
Timp2-mRNA	0.0944	0.0672	-0.0373	0.226	1.07	0.974	1.17	0.21	1	loglinear	Neurogenesis, Stage 2 DAM	NM_011594.3:655
Rad23b-mRNA	0.111	0.0791	-0.0439	0.266	1.08	0.97	1.2	0.21	1	loglinear	Proteotoxic Stress	NM_009011.4:812
Ube4b-mRNA	-0.119	0.0851	-0.286	0.0475	0.921	0.82	1.03	0.21	1	loglinear	Neurogenesis, Proteotoxic Stress	NM_022022.3:2225
Pkd2-mRNA	-0.112	0.08	-0.269	0.0451	0.925	0.83	1.03	0.212	1	loglinear	NO Metabolism and Signaling	NM_008861.3:816
Rnasel-mRNA	-0.334	0.241	-0.805	0.138	0.793	0.572	1.1	0.215	1	lm.nb	Interferon Signaling	NM_011882.2:2386
Cacnb2-mRNA	-0.163	0.119	-0.396	0.0708	0.893	0.76	1.05	0.221	1	lm.nb	MAPK & PI3K	NM_023116.3:735
Rlim-mRNA	-0.0833	0.0611	-0.203	0.0364	0.944	0.869	1.03	0.222	1	loglinear	Antigen Processing and Presentation	NM_011276.3:780
Grk3-mRNA	-0.0787	0.0577	-0.192	0.0344	0.947	0.876	1.02	0.222	1	loglinear	Glutamatergic Synapse	NM_177078.4:424
Aldh1l1-mRNA	-0.169	0.124	-0.412	0.074	0.889	0.751	1.05	0.222	1	loglinear	Astrocyte Markers	NM_027406.1:1340
Ms4a4a-mRNA	-0.415	0.305	-1.01	0.183	0.75	0.496	1.13	0.222	1	lm.nb		XM_003086124.1:252
Kctd12-mRNA	0.218	0.16	-0.0962	0.532	1.16	0.936	1.45	0.223	1	loglinear	GABAergic Synapse	NM_177715.4:410
Gpr34-mRNA	0.263	0.195	-0.119	0.644	1.2	0.921	1.56	0.226	1	lm.nb	Microglia Neurodegenerative Phenotype (MGnD), Microglial Markers, Primed Microglia	NM_011823.4:256
Esam-mRNA	-0.0774	0.0576	-0.19	0.0354	0.948	0.876	1.02	0.227	1	loglinear	Blood Brain Barrier, Cell Migration	NM_027102.3:495
Ahcyl1-mRNA	-0.1	0.0747	-0.247	0.0464	0.933	0.843	1.03	0.229	1	loglinear	Angiogenesis, Astrocyte Markers	NM_001357113.1:1340
Tlr4-mRNA	0.239	0.179	-0.112	0.59	1.18	0.925	1.51	0.231	1	loglinear	Apoptosis, Astrocyte DifferentiationFunction, NF-kappaB Signaling, NO Metabolism and Signaling	NM_021297.3:2036
Sgce-mRNA	0.109	0.0823	-0.0519	0.271	1.08	0.965	1.21	0.232	1	loglinear	Cytoskeletal Dynamics	NM_001130188.1:980
Spi1-mRNA	0.257	0.193	-0.122	0.636	1.19	0.919	1.55	0.232	1	loglinear	Microglia Neurodegenerative Phenotype (MGnD)	NM_011355.1:200
C1qb-mRNA	0.154	0.117	-0.0739	0.383	1.11	0.95	1.3	0.233	1	lm.nb	Complement System, Homeostatic Microglia	NM_009777.2:865
Tln2-mRNA	-0.0942	0.0711	-0.234	0.0452	0.937	0.851	1.03	0.234	1	loglinear	Cell Migration	NM_001081242.2:7606
Rab6b-mRNA	-0.0996	0.0754	-0.247	0.0481	0.933	0.842	1.03	0.234	1	loglinear	Primed Microglia	NM_173781.4:505
Grik2-mRNA	0.09	0.0685	-0.0443	0.224	1.06	0.97	1.17	0.237	1	loglinear	Glutamatergic Synapse, Neuroactive Ligands and Receptors	NM_010349.2:2565
Myorg-mRNA	-0.171	0.131	-0.428	0.0855	0.888	0.743	1.06	0.239	1	loglinear		NM_001085515.2:1232
Fcgr1-mRNA	0.186	0.143	-0.0934	0.466	1.14	0.937	1.38	0.239	1	loglinear	Antigen Processing and Presentation, Cytokines, Interferon Signaling, Phagocytosis	NM_010186.5:185
Grm1-mRNA	-0.161	0.124	-0.403	0.0813	0.894	0.756	1.06	0.241	1	loglinear	Calcium Signaling, Cannabinoid Signaling, Glutamatergic Synapse, Neuroactive Ligands and Receptors	NM_001114333.2:2125
Slc17a7-mRNA	0.136	0.105	-0.0689	0.341	1.1	0.953	1.27	0.241	1	lm.nb	Cannabinoid Signaling, Glutamatergic Synapse, Neuronal Markers	NM_182993.2:530
Nlk-mRNA	-0.178	0.137	-0.448	0.0913	0.884	0.733	1.07	0.243	1	loglinear	Wnt Signaling	NM_008702.3:2545
Gabra4-mRNA	0.176	0.136	-0.0915	0.443	1.13	0.939	1.36	0.245	1	lm.nb	Cannabinoid Signaling, GABAergic Synapse, Neuroactive Ligands and Receptors	NM_010251.2:1881
Gsn-mRNA	0.128	0.0998	-0.0672	0.324	1.09	0.954	1.25	0.246	1	loglinear	Cytoskeletal Dynamics, Oligodendrocyte DifferentiationMaturation, Phagocytosis	NM_146120.3:624
Vegfa-mRNA	-0.097	0.0757	-0.245	0.0514	0.935	0.844	1.04	0.247	1	loglinear	Angiogenesis, Hypoxia, Microglia Neurodegenerative Phenotype (MGnD), Neurogenesis	NM_009505.4:1332
Ppp2r2b-mRNA	0.0668	0.0522	-0.0355	0.169	1.05	0.976	1.12	0.248	1	loglinear	Dopaminergic Synapse	NM_028392.3:522
Rfx4-mRNA	0.156	0.122	-0.0829	0.394	1.11	0.944	1.31	0.248	1	loglinear	Astrocyte Markers	NM_027689.3:686
Tnfrsf21-mRNA	-0.119	0.0932	-0.302	0.0636	0.921	0.811	1.05	0.249	1	loglinear	Cytokines, Oligodendrocyte DifferentiationMaturation	NM_178589.3:1455
Slc12a5-mRNA	-0.112	0.0879	-0.285	0.0601	0.925	0.821	1.04	0.249	1	loglinear	GABAergic Synapse, Neurogenesis	NM_020333.2:1170
Gls-mRNA	0.0626	0.049	-0.0336	0.159	1.04	0.977	1.12	0.249	1	loglinear	GABAergic Synapse, Glutamatergic Synapse	NM_001113383.1:976
Plaa-mRNA	0.0822	0.0645	-0.0443	0.209	1.06	0.97	1.16	0.25	1	loglinear	Neurogenesis, Proteotoxic Stress	NM_172695.2:1028
Mapk10-mRNA	-0.136	0.107	-0.345	0.0739	0.91	0.787	1.05	0.251	1	loglinear	MAPK & PI3K	NM_001081567.1:1496
Reck-mRNA	-0.167	0.132	-0.427	0.0923	0.891	0.744	1.07	0.253	1	loglinear	Blood Brain Barrier	NM_016678.2:2595
Chchd3-mRNA	0.126	0.0996	-0.0696	0.321	1.09	0.953	1.25	0.254	1	loglinear	Glucose Metabolism	NM_025336.1:182
Usp2-mRNA	-0.104	0.083	-0.267	0.0582	0.93	0.831	1.04	0.255	1	loglinear	Microglial Markers, Primed Microglia	NM_016808.2:1710
Cdc27-mRNA	-0.103	0.0824	-0.265	0.058	0.931	0.832	1.04	0.256	1	loglinear	Cell Cycle	NM_145436.2:1490
Prkcd-mRNA	0.0558	0.0446	-0.0317	0.143	1.04	0.978	1.1	0.258	1	loglinear	Neurotrophin Signaling, Phagocytosis	NM_011103.2:1265
Lpar6-mRNA	-0.274	0.22	-0.705	0.156	0.827	0.614	1.11	0.258	1	lm.nb	Neuroactive Ligands and Receptors, Purinergic Signaling	NM_175116.4:730
Syt13-mRNA	-0.0973	0.078	-0.25	0.0555	0.935	0.841	1.04	0.259	1	loglinear	Cytoskeletal Dynamics	NM_030725.4:450
Myct1-mRNA	0.491	0.395	-0.282	1.26	1.41	0.822	2.4	0.259	1	lm.nb		NM_026793.2:180
Trim46-mRNA	-0.126	0.101	-0.325	0.0727	0.916	0.798	1.05	0.26	1	loglinear	Cytoskeletal Dynamics, Interferon Signaling, Neurogenesis	NM_001039466.1:814
Slco2b1-mRNA	0.342	0.276	-0.199	0.883	1.27	0.871	1.84	0.261	1	loglinear	Microglial Markers, Primed Microglia	NM_001252531.1:2200
Tjp1-mRNA	-0.125	0.101	-0.322	0.0725	0.917	0.8	1.05	0.262	1	loglinear	Gap Junctions, Primed Microglia	NM_009386.1:3565
Dnaja2-mRNA	0.0801	0.0649	-0.0472	0.207	1.06	0.968	1.15	0.264	1	loglinear	Proteotoxic Stress	NM_019794.4:1045
Adrb1-mRNA	-0.154	0.126	-0.401	0.0919	0.899	0.757	1.07	0.265	1	lm.nb	Calcium Signaling, Neuroactive Ligands and Receptors	NM_007419.3:667
Amph-mRNA	-0.0942	0.0768	-0.245	0.0563	0.937	0.844	1.04	0.266	1	loglinear	Phagocytosis	NM_175007.1:1212
Hadh-mRNA	0.164	0.134	-0.0985	0.427	1.12	0.934	1.34	0.266	1	lm.nb	Lipid Metabolism	NM_008212.3:883
Dlx1-mRNA	0.26	0.214	-0.158	0.679	1.2	0.896	1.6	0.269	1	lm.nb	Neurogenesis, Oligodendrocyte DifferentiationMaturation, TGF-Beta Signaling	NM_010053.2:742
Tbr1-mRNA	-0.2	0.165	-0.522	0.123	0.871	0.696	1.09	0.271	1	lm.nb	Neurogenesis	NM_009322.3:1010
Ywhaz-mRNA	-0.105	0.0867	-0.275	0.065	0.93	0.827	1.05	0.272	1	loglinear	Cell Cycle, Neurogenesis, Wnt Signaling	NM_011740.2:455
Pde1a-mRNA	0.164	0.136	-0.103	0.431	1.12	0.931	1.35	0.273	1	lm.nb	Calcium Signaling	NM_001159582.1:1165
Sptan1-mRNA	-0.104	0.0863	-0.273	0.0656	0.931	0.828	1.05	0.275	1	loglinear	Neurogenesis	NM_001177667.1:7553
Xk-mRNA	-0.166	0.139	-0.439	0.108	0.892	0.738	1.08	0.28	1	loglinear	Neurogenesis	NM_023500.2:466
Rxfp1-mRNA	-0.192	0.162	-0.51	0.126	0.875	0.702	1.09	0.281	1	loglinear	Neuroactive Ligands and Receptors	NM_212452.1:1312
Atp1a1-mRNA	-0.0826	0.0699	-0.22	0.0543	0.944	0.859	1.04	0.282	1	loglinear	Ion Transport, Primed Microglia	NM_144900.1:530
Dock3-mRNA	-0.116	0.098	-0.308	0.0763	0.923	0.808	1.05	0.282	1	loglinear	Neurotrophin Signaling	NM_153413.2:590
Thrb-mRNA	-0.149	0.127	-0.399	0.0999	0.902	0.759	1.07	0.285	1	loglinear	Neuroactive Ligands and Receptors	NM_009380.3:1050
Gabarapl1-mRNA	0.0416	0.0354	-0.0279	0.111	1.03	0.981	1.08	0.285	1	loglinear	Autophagy, GABAergic Synapse	NM_020590.4:420
Ranbp9-mRNA	-0.044	0.0376	-0.118	0.0296	0.97	0.922	1.02	0.286	1	loglinear	Neurogenesis	NM_019930.2:1920
Eno2-mRNA	-0.0884	0.0755	-0.236	0.0596	0.941	0.849	1.04	0.286	1	loglinear	Glucose Metabolism, Hypoxia, Neuronal Markers	NM_013509.2:775
Epb41l3-mRNA	-0.137	0.118	-0.369	0.0937	0.909	0.774	1.07	0.288	1	loglinear	Cytoskeletal Dynamics, Myelogenesis	NM_013813.1:2422
Myrf-mRNA	-0.143	0.123	-0.384	0.0988	0.906	0.766	1.07	0.291	1	loglinear	Myelogenesis, Oligodendrocyte DifferentiationMaturation	NM_001033481.1:3154
Dnm1l-mRNA	-0.0427	0.0373	-0.116	0.0304	0.971	0.923	1.02	0.296	1	loglinear	Apoptosis, Neurogenesis	NM_001025947.1:2075
Extl2-mRNA	-0.0829	0.0726	-0.225	0.0594	0.944	0.855	1.04	0.297	1	loglinear	Proteotoxic Stress	NM_001163514.1:1052
Tgfbr1-mRNA	0.173	0.152	-0.125	0.471	1.13	0.917	1.39	0.298	1	lm.nb	Microglia Neurodegenerative Phenotype (MGnD), Microglial Markers, Primed Microglia, TGF-Beta Signaling	NM_009370.2:1336
Asns-mRNA	0.0437	0.0387	-0.0321	0.12	1.03	0.978	1.09	0.302	1	loglinear	Proteotoxic Stress	NM_012055.3:1606
Ywhag-mRNA	-0.0797	0.071	-0.219	0.0595	0.946	0.859	1.04	0.304	1	loglinear	Cell Cycle, Neurogenesis	NM_018871.3:614
Bhlhe41-mRNA	-0.0732	0.0655	-0.202	0.0552	0.95	0.87	1.04	0.306	1	loglinear	Circadian Signaling, Microglial Markers	NM_024469.1:100
Erbb3-mRNA	0.253	0.227	-0.192	0.698	1.19	0.875	1.62	0.308	1	lm.nb	MAPK & PI3K, Neurogenesis	NM_010153.1:1290
Lamtor3-mRNA	0.0639	0.0578	-0.0493	0.177	1.05	0.966	1.13	0.311	1	loglinear	Autophagy	NM_019920.2:300
Syn1-mRNA	-0.0875	0.0791	-0.243	0.0675	0.941	0.845	1.05	0.311	1	loglinear	Cytoskeletal Dynamics, Dopaminergic Synapse, Neurogenesis, Neuronal Markers, Serotonergic Synapse	NM_013680.4:570
Tmem47-mRNA	0.0586	0.053	-0.0453	0.162	1.04	0.969	1.12	0.311	1	loglinear	Astrocyte Markers	NM_138751.2:730
Ifnar1-mRNA	-0.092	0.0834	-0.255	0.0714	0.938	0.838	1.05	0.312	1	loglinear	Interferon Signaling	NM_010508.1:1195
Ticam1-mRNA	-0.212	0.193	-0.59	0.167	0.863	0.664	1.12	0.315	1	loglinear	Apoptosis, NF-kappaB Signaling, NO Metabolism and Signaling	NM_174989.4:2159
Jak1-mRNA	-0.0638	0.0583	-0.178	0.0504	0.957	0.884	1.04	0.315	1	loglinear	JAK-STAT	NM_146145.2:932
Smad3-mRNA	-0.198	0.181	-0.553	0.157	0.872	0.682	1.12	0.317	1	lm.nb	Microglia Neurodegenerative Phenotype (MGnD), Primed Microglia, TGF-Beta Signaling, Wnt Signaling	NM_016769.4:1125
Orc5-mRNA	0.114	0.105	-0.0915	0.32	1.08	0.939	1.25	0.318	1	loglinear	Cell Cycle	NM_011959.2:943
Mapk1-mRNA	0.0649	0.0598	-0.0523	0.182	1.05	0.964	1.13	0.319	1	loglinear	MAPK & PI3K	NM_011949.3:1210
Tie1-mRNA	-0.108	0.0995	-0.303	0.0872	0.928	0.811	1.06	0.32	1	loglinear		NM_011587.2:2715
Adgrl4-mRNA	-0.122	0.113	-0.343	0.0993	0.919	0.788	1.07	0.321	1	loglinear	Blood Brain Barrier	NM_133222.3:1106
Entpd1-mRNA	0.164	0.152	-0.134	0.462	1.12	0.911	1.38	0.323	1	loglinear	Purinergic Signaling	NM_001304721.1:676
Nkiras1-mRNA	0.0429	0.0399	-0.0354	0.121	1.03	0.976	1.09	0.324	1	loglinear	Cytokines	NM_023526.3:400
Pdgfra-mRNA	0.0826	0.0772	-0.0687	0.234	1.06	0.954	1.18	0.326	1	loglinear	MAPK & PI3K	NM_011058.2:240
Atf2-mRNA	0.084	0.0794	-0.0717	0.24	1.06	0.952	1.18	0.331	1	loglinear	Cytokines, Dopaminergic Synapse, MAPK & PI3K	NM_001284371.1:1392
Igtp-mRNA	0.193	0.183	-0.166	0.552	1.14	0.891	1.47	0.333	1	loglinear	Interferon Signaling	NM_018738.4:520
Dusp3-mRNA	0.103	0.0979	-0.0893	0.295	1.07	0.94	1.23	0.335	1	loglinear	MAPK & PI3K, Neurotrophin Signaling	NM_028207.3:307
Pgk1-mRNA	-0.0484	0.0463	-0.139	0.0423	0.967	0.908	1.03	0.336	1	loglinear	Glucose Metabolism	NM_008828.2:507
Grin3a-mRNA	0.102	0.0973	-0.089	0.292	1.07	0.94	1.22	0.336	1	loglinear	Glutamatergic Synapse, Neuroactive Ligands and Receptors	NM_001033351.1:1332
Crkl-mRNA	0.103	0.0985	-0.0901	0.296	1.07	0.939	1.23	0.336	1	loglinear	Insulin Signaling, MAPK & PI3K, Neurotrophin Signaling, Phagocytosis	NM_001277231.1:700
Ap2m1-mRNA	0.0509	0.049	-0.0451	0.147	1.04	0.969	1.11	0.339	1	loglinear	Gap Junctions	NM_009679.2:1294
Nrcam-mRNA	-0.0693	0.067	-0.201	0.0621	0.953	0.87	1.04	0.341	1	loglinear	Astrocyte Markers, Cell Migration, Cytoskeletal Dynamics, Neurogenesis	NM_001146031.1:916
Abca1-mRNA	-0.095	0.092	-0.275	0.0854	0.936	0.826	1.06	0.342	1	loglinear	Lipid Metabolism	NM_013454.3:6865
Mapk9-mRNA	-0.0444	0.0431	-0.129	0.0402	0.97	0.915	1.03	0.343	1	loglinear	MAPK & PI3K	NM_207692.1:260
Fgf13-mRNA	0.123	0.121	-0.114	0.359	1.09	0.924	1.28	0.348	1	loglinear	Cytoskeletal Dynamics, Neurogenesis	NM_010200.2:700
Pmepa1-mRNA	-0.132	0.13	-0.387	0.122	0.912	0.765	1.09	0.348	1	loglinear	TGF-Beta Signaling	NM_022995.3:364
Map2-mRNA	-0.0777	0.0766	-0.228	0.0724	0.948	0.854	1.05	0.349	1	loglinear	Cytoskeletal Dynamics, Neurogenesis, Neuronal Markers	NM_008632.2:1462
Tlr2-mRNA	-0.274	0.27	-0.803	0.256	0.827	0.573	1.19	0.351	1	lm.nb	NO Metabolism and Signaling, Oligodendrocyte DifferentiationMaturation, Primed Microglia	NM_011905.3:2370
Cd33-mRNA	-0.195	0.193	-0.573	0.183	0.874	0.672	1.14	0.351	1	lm.nb	Microglia Neurodegenerative Phenotype (MGnD)	NM_001111058.1:405
Plxdc2-mRNA	0.0782	0.0776	-0.0739	0.23	1.06	0.95	1.17	0.352	1	loglinear	Microglial Markers	NM_026162.5:1580
Cacna2d3-mRNA	-0.159	0.158	-0.469	0.152	0.896	0.722	1.11	0.355	1	loglinear	Calcium Signaling, Ion Transport	NM_009785.1:696
Atp2b4-mRNA	-0.11	0.111	-0.328	0.107	0.926	0.797	1.08	0.358	1	lm.nb	Calcium Signaling, Ion Transport, NO Metabolism and Signaling	NM_001167949.1:3245
Gpnmb-mRNA	-0.252	0.254	-0.75	0.246	0.84	0.595	1.19	0.359	1	lm.nb	Microglia Neurodegenerative Phenotype (MGnD), Primed Microglia	NM_053110.4:840
Ubqln2-mRNA	-0.078	0.079	-0.233	0.0769	0.947	0.851	1.05	0.362	1	loglinear	Proteotoxic Stress	NM_018798.2:1970
Rab3a-mRNA	-0.0602	0.0609	-0.18	0.0593	0.959	0.883	1.04	0.362	1	loglinear	GABAergic Synapse, Glutamatergic Synapse	NM_009001.6:288
Gabra3-mRNA	0.0738	0.0749	-0.0729	0.221	1.05	0.951	1.17	0.362	1	loglinear	Cannabinoid Signaling, GABAergic Synapse, Neuroactive Ligands and Receptors	NM_008067.4:1485
Unc79-mRNA	0.104	0.106	-0.103	0.311	1.07	0.931	1.24	0.363	1	lm.nb	Ion Transport	NM_001081017.2:718
Hmgb1-mRNA	-0.0598	0.0608	-0.179	0.0594	0.959	0.883	1.04	0.363	1	loglinear	Autophagy, Neurogenesis	NM_010439.4:507
Tsc1-mRNA	0.0705	0.073	-0.0726	0.214	1.05	0.951	1.16	0.371	1	loglinear	Autophagy, Cytoskeletal Dynamics, Insulin Signaling, Neurogenesis	NM_001289575.1:315
Klk6-mRNA	0.244	0.254	-0.253	0.742	1.18	0.839	1.67	0.373	1	lm.nb	Myelogenesis	NM_001164696.1:859
P2rx7-mRNA	0.112	0.116	-0.116	0.34	1.08	0.923	1.27	0.374	1	loglinear	Calcium Signaling, Inflammasome, Neuroactive Ligands and Receptors	NM_001038839.2:378
Grm7-mRNA	-0.103	0.109	-0.316	0.109	0.931	0.803	1.08	0.377	1	loglinear	Glutamatergic Synapse, Neuroactive Ligands and Receptors	NM_177328.3:1295
Tlr7-mRNA	-0.272	0.29	-0.84	0.295	0.828	0.559	1.23	0.384	1	lm.nb	NF-kappaB Signaling	NM_133211.3:3210
Adcy1-mRNA	-0.0929	0.0991	-0.287	0.101	0.938	0.82	1.07	0.384	1	loglinear	Calcium Signaling	NM_009622.2:3005
Psmd14-mRNA	0.0377	0.0408	-0.0422	0.118	1.03	0.971	1.08	0.391	1	loglinear	Antigen Processing and Presentation	NM_021526.2:514
Sphk1-mRNA	-0.363	0.394	-1.13	0.409	0.778	0.456	1.33	0.393	1	lm.nb	A2 Astrocyte, Calcium Signaling, Phagocytosis	NM_011451.3:562
Arpc1a-mRNA	-0.0419	0.0458	-0.132	0.0478	0.971	0.913	1.03	0.395	1	loglinear	Phagocytosis	NM_019767.2:1086
Opa1-mRNA	-0.0454	0.0497	-0.143	0.0519	0.969	0.906	1.04	0.396	1	loglinear	Apoptosis, Neurogenesis	NM_001199177.1:2845
Prkdc-mRNA	-0.0726	0.0803	-0.23	0.0848	0.951	0.853	1.06	0.401	1	loglinear	Cell Cycle	NM_011159.2:3108
Inpp5f-mRNA	0.0577	0.0643	-0.0683	0.184	1.04	0.954	1.14	0.404	1	loglinear	Cytoskeletal Dynamics, Neurogenesis	NM_178641.5:2806
Fa2h-mRNA	0.0767	0.0863	-0.0923	0.246	1.05	0.938	1.19	0.408	1	loglinear	Myelogenesis, Oligodendrocyte DifferentiationMaturation	NM_178086.3:644
Rab1a-mRNA	0.0314	0.0355	-0.0382	0.101	1.02	0.974	1.07	0.41	1	loglinear	Autophagy	NM_008996.4:675
Mad2l1-mRNA	0.244	0.276	-0.297	0.785	1.18	0.814	1.72	0.411	1	loglinear	Cell Cycle	NM_019499.5:750
Glul-mRNA	-0.0488	0.0552	-0.157	0.0594	0.967	0.897	1.04	0.411	1	loglinear	GABAergic Synapse, Glutamatergic Synapse, Microglia Neurodegenerative Phenotype (MGnD), Primed Microglia	NM_008131.3:466
Lamp2-mRNA	0.0609	0.069	-0.0743	0.196	1.04	0.95	1.15	0.412	1	loglinear	Autophagy	NM_001017959.1:908
Amigo1-mRNA	-0.0681	0.0776	-0.22	0.084	0.954	0.858	1.06	0.414	1	loglinear	Myelogenesis, Neurogenesis, Primed Microglia	NM_001004293.2:925
Slc7a8-mRNA	-0.12	0.138	-0.39	0.15	0.92	0.763	1.11	0.418	1	loglinear	Ion Transport	NM_016972.2:1939
Map2k1-mRNA	0.0501	0.058	-0.0636	0.164	1.04	0.957	1.12	0.421	1	loglinear	MAPK & PI3K	NM_008927.4:774
Iigp1-mRNA	0.211	0.245	-0.269	0.692	1.16	0.83	1.62	0.422	1	loglinear	Interferon Signaling	NM_021792.5:309
Ulk1-mRNA	-0.0965	0.112	-0.317	0.124	0.935	0.803	1.09	0.423	1	loglinear	Autophagy, Neurogenesis	NM_009469.3:2857
Trac-mRNA	-0.128	0.149	-0.42	0.164	0.915	0.747	1.12	0.423	1	loglinear	T-cell signaling	ENSMUST00000103740.1:13
Sirt5-mRNA	-0.11	0.128	-0.36	0.141	0.927	0.779	1.1	0.424	1	loglinear	Glucose Metabolism	NM_178848.3:496
Gnai1-mRNA	0.0309	0.0361	-0.0398	0.102	1.02	0.973	1.07	0.424	1	loglinear	Cannabinoid Signaling, Cholinergic synapse, Dopaminergic Synapse, GABAergic Synapse, Glutamatergic Synapse, Serotonergic Synapse	NM_010305.1:470
Cdk7-mRNA	-0.0648	0.076	-0.214	0.0842	0.956	0.862	1.06	0.427	1	loglinear	Cell Cycle	NM_009874.3:412
Trim26-mRNA	-0.122	0.143	-0.403	0.159	0.919	0.756	1.12	0.428	1	loglinear	Interferon Signaling, Primed Microglia	NM_001025599.3:1770
Gria2-mRNA	-0.0943	0.112	-0.313	0.125	0.937	0.805	1.09	0.431	1	loglinear	Cannabinoid Signaling, Dopaminergic Synapse, Glutamatergic Synapse, Neuroactive Ligands and Receptors	NM_001039195.1:852
Psen1-mRNA	-0.0565	0.0671	-0.188	0.075	0.962	0.878	1.05	0.432	1	loglinear	Astrocyte DifferentiationFunction, Neurogenesis, Neurotrophin Signaling, Wnt Signaling	NM_008943.2:1294
Cacna2d1-mRNA	0.08	0.0961	-0.108	0.268	1.06	0.928	1.2	0.437	1	loglinear	Calcium Signaling, Ion Transport	NM_001110845.1:3465
Hspa1a/b-mRNA	0.312	0.376	-0.424	1.05	1.24	0.745	2.07	0.438	1	lm.nb	Microglial Markers, Proteotoxic Stress	NM_010479.2:1819
Lag3-mRNA	0.109	0.131	-0.148	0.365	1.08	0.903	1.29	0.438	1	loglinear	Antigen Processing and Presentation, Microglial Markers	NM_008479.1:1700
Cd163-mRNA	-0.346	0.42	-1.17	0.476	0.787	0.445	1.39	0.441	1	lm.nb		NM_053094.2:3225
Ptgs2-mRNA	-0.27	0.328	-0.912	0.372	0.829	0.531	1.29	0.441	1	lm.nb	A2 Astrocyte, Cannabinoid Signaling, Lipid Metabolism, NF-kappaB Signaling, NO Metabolism and Signaling, Serotonergic Synapse	NM_011198.3:675
Prkce-mRNA	-0.0701	0.0859	-0.239	0.0983	0.953	0.848	1.07	0.446	1	loglinear	Phagocytosis	NM_011104.2:1510
Atg12-mRNA	0.0498	0.0616	-0.071	0.171	1.04	0.952	1.13	0.45	1	loglinear	Autophagy	NM_026217.3:390
Trim17-mRNA	-0.118	0.147	-0.405	0.17	0.922	0.755	1.12	0.453	1	loglinear	Interferon Signaling	NM_031172.2:1341
Cyfip2-mRNA	0.0461	0.0576	-0.0668	0.159	1.03	0.955	1.12	0.454	1	loglinear	Angiogenesis, Neurogenesis	NM_001252459.1:1136
Sall1-mRNA	-0.106	0.133	-0.367	0.154	0.929	0.775	1.11	0.454	1	loglinear	Microglia Neurodegenerative Phenotype (MGnD), Neurogenesis	NM_021390.3:3209
Gas6-mRNA	0.0435	0.0546	-0.0635	0.151	1.03	0.957	1.11	0.456	1	loglinear	Neurogenesis	NM_019521.2:434
Acsl4-mRNA	0.0729	0.092	-0.107	0.253	1.05	0.928	1.19	0.458	1	loglinear	Lipid Metabolism, Neurogenesis	NM_207625.2:625
Bdnf-mRNA	-0.127	0.161	-0.443	0.189	0.916	0.736	1.14	0.46	1	lm.nb	Neurogenesis, Neurotrophin Signaling	NM_007540.4:639
Cdc23-mRNA	-0.0456	0.0586	-0.161	0.0694	0.969	0.895	1.05	0.466	1	loglinear	Cell Cycle	NM_178347.4:1286
Scp2-mRNA	0.0554	0.0721	-0.0859	0.197	1.04	0.942	1.15	0.471	1	loglinear	Lipid Metabolism	NM_011327.4:410
Kras-mRNA	-0.06	0.0791	-0.215	0.0949	0.959	0.862	1.07	0.476	1	loglinear	Astrocyte DifferentiationFunction, MAPK & PI3K	NM_021284.6:489
Hacd3-mRNA	-0.0372	0.049	-0.133	0.0588	0.975	0.912	1.04	0.477	1	loglinear	Lipid Metabolism	NM_021345.2:302
Pias1-mRNA	-0.0632	0.0842	-0.228	0.102	0.957	0.854	1.07	0.481	1	loglinear	Interferon Signaling, JAK-STAT	NM_019663.3:1290
Ret-mRNA	-0.166	0.224	-0.604	0.273	0.892	0.658	1.21	0.487	1	lm.nb	Neurogenesis	NM_009050.2:1608
Orc3-mRNA	0.064	0.0872	-0.107	0.235	1.05	0.929	1.18	0.491	1	loglinear	Cell Cycle	NM_001159563.1:500
Rorb-mRNA	0.0482	0.0662	-0.0816	0.178	1.03	0.945	1.13	0.494	1	loglinear	Circadian Signaling, Neurogenesis	NM_001043354.2:1606
Gad1-mRNA	-0.0377	0.0519	-0.139	0.0639	0.974	0.908	1.05	0.494	1	loglinear	GABAergic Synapse	NM_008077.4:746
Kcnk13-mRNA	0.121	0.167	-0.205	0.448	1.09	0.867	1.36	0.495	1	loglinear	Ion Transport	NM_001164426.1:1405
Wasf1-mRNA	-0.0744	0.103	-0.276	0.127	0.95	0.826	1.09	0.496	1	loglinear	Angiogenesis, Phagocytosis	NM_031877.3:410
Cst7-mRNA	-0.16	0.221	-0.592	0.273	0.895	0.663	1.21	0.496	1	loglinear	Microglia Neurodegenerative Phenotype (MGnD), Primed Microglia, Stage 2 DAM	NM_009977.3:395
Plxnb3-mRNA	0.0854	0.118	-0.146	0.317	1.06	0.904	1.25	0.497	1	loglinear	Neurogenesis	NM_019587.2:2862
Rbx1-mRNA	0.0464	0.0646	-0.0803	0.173	1.03	0.946	1.13	0.5	1	loglinear	Cell Cycle, Circadian Signaling, Hypoxia, Proteotoxic Stress, Wnt Signaling	NM_019712.3:185
Th-mRNA	-0.16	0.228	-0.607	0.287	0.895	0.656	1.22	0.508	1	lm.nb	Dopaminergic Synapse	NM_009377.1:235
Tpi1-mRNA	0.0741	0.106	-0.134	0.282	1.05	0.912	1.22	0.511	1	loglinear	Glucose Metabolism, Primed Microglia	NM_009415.2:86
Ppp3cb-mRNA	0.0449	0.0641	-0.0809	0.171	1.03	0.945	1.13	0.511	1	loglinear	Calcium Signaling, MAPK & PI3K	NM_008914.1:290
Mal2-mRNA	0.0723	0.104	-0.131	0.276	1.05	0.913	1.21	0.512	1	loglinear	Myelogenesis	NM_178920.2:350
Zfp365-mRNA	0.0813	0.117	-0.148	0.311	1.06	0.902	1.24	0.514	1	loglinear	Neurogenesis, Oligodendrocyte DifferentiationMaturation	NM_178679.2:1118
Cd84-mRNA	0.139	0.2	-0.254	0.532	1.1	0.839	1.45	0.514	1	loglinear	Primed Microglia	NM_001252472.1:188
Abi2-mRNA	0.0553	0.0797	-0.101	0.211	1.04	0.932	1.16	0.514	1	loglinear	Angiogenesis, Neurogenesis	NM_001198570.1:1524
Ptpn1-mRNA	0.0418	0.0611	-0.0779	0.162	1.03	0.947	1.12	0.519	1	loglinear	Insulin Signaling, Interferon Signaling	NM_011201.3:509
Hspa9-mRNA	-0.0532	0.0779	-0.206	0.0994	0.964	0.867	1.07	0.52	1	loglinear	Primed Microglia	NM_010481.2:1080
Wdr35-mRNA	-0.0576	0.0846	-0.223	0.108	0.961	0.857	1.08	0.521	1	loglinear	NO Metabolism and Signaling	NM_001159527.1:1562
Fig4-mRNA	0.05	0.074	-0.0951	0.195	1.04	0.936	1.14	0.525	1	loglinear	Myelogenesis, Neurogenesis	NM_133999.1:755
Stmn1-mRNA	0.0479	0.0716	-0.0923	0.188	1.03	0.938	1.14	0.528	1	loglinear	MAPK & PI3K, Neurogenesis, Neuronal Markers	NM_019641.4:312
Serinc3-mRNA	-0.0367	0.0554	-0.145	0.072	0.975	0.904	1.05	0.533	1	loglinear	Microglia Neurodegenerative Phenotype (MGnD), Primed Microglia	NM_012032.4:648
C1qa-mRNA	0.0838	0.127	-0.165	0.332	1.06	0.892	1.26	0.533	1	lm.nb	Astrocyte DifferentiationFunction, Complement System, Homeostatic Microglia, Microglial Markers	NM_007572.2:566
Braf-mRNA	-0.0472	0.0716	-0.188	0.093	0.968	0.878	1.07	0.534	1	loglinear	MAPK & PI3K	NM_139294.5:1102
Prkacb-mRNA	-0.0468	0.0712	-0.186	0.0927	0.968	0.879	1.07	0.535	1	loglinear	Calcium Signaling, MAPK & PI3K, Wnt Signaling	NM_001164198.1:760
Lpl-mRNA	0.111	0.169	-0.221	0.443	1.08	0.858	1.36	0.537	1	loglinear	Microglia Neurodegenerative Phenotype (MGnD), Stage 2 DAM	NM_008509.2:802
Gprasp1-mRNA	-0.0559	0.0857	-0.224	0.112	0.962	0.856	1.08	0.538	1	loglinear	Primed Microglia	NM_001004359.2:3058
Diaph1-mRNA	-0.0606	0.0932	-0.243	0.122	0.959	0.845	1.09	0.54	1	loglinear	Cell Migration	NM_007858.2:1260
Slc1a3-mRNA	-0.06	0.0925	-0.241	0.121	0.959	0.846	1.09	0.54	1	loglinear	Glutamatergic Synapse	NM_148938.3:1111
Tnfrsf11a-mRNA	-0.146	0.225	-0.588	0.295	0.904	0.665	1.23	0.54	1	lm.nb	Cytokines, NF-kappaB Signaling	NM_009399.3:692
Nefh-mRNA	-0.0966	0.149	-0.389	0.195	0.935	0.764	1.15	0.541	1	lm.nb	Cytoskeletal Dynamics, Neurogenesis, Neuronal Markers	NM_010904.3:1340
Gria1-mRNA	-0.0445	0.0691	-0.18	0.091	0.97	0.883	1.07	0.544	1	loglinear	Cannabinoid Signaling, Dopaminergic Synapse, Glutamatergic Synapse, Neuroactive Ligands and Receptors	NM_001252403.1:2476
Dlx2-mRNA	-0.222	0.346	-0.9	0.456	0.857	0.536	1.37	0.544	1	lm.nb	Neurogenesis, Oligodendrocyte DifferentiationMaturation, TGF-Beta Signaling	NM_010054.2:320
Psmd10-mRNA	0.0559	0.0872	-0.115	0.227	1.04	0.923	1.17	0.545	1	loglinear	Antigen Processing and Presentation	NM_001164177.1:215
Basp1-mRNA	0.0707	0.11	-0.146	0.287	1.05	0.904	1.22	0.546	1	loglinear	Cytoskeletal Dynamics	NM_027395.2:223
Jun-mRNA	-0.0693	0.108	-0.282	0.143	0.953	0.823	1.1	0.546	1	loglinear	MAPK & PI3K, Microglia Neurodegenerative Phenotype (MGnD), Microglial Markers, Neurogenesis, T-cell signaling, Wnt Signaling	NM_010591.2:1783
Immt-mRNA	-0.0117	0.0183	-0.0475	0.0242	0.992	0.968	1.02	0.547	1	loglinear	Glucose Metabolism	NM_029673.2:2005
Flt1-mRNA	-0.0842	0.134	-0.347	0.179	0.943	0.786	1.13	0.553	1	loglinear	Hypoxia, MAPK & PI3K	NM_010228.3:1550
Pros1-mRNA	0.0347	0.0557	-0.0745	0.144	1.02	0.95	1.1	0.557	1	loglinear	Complement System	NM_011173.2:1992
Lair1-mRNA	0.217	0.353	-0.475	0.909	1.16	0.719	1.88	0.562	1	lm.nb	T-cell signaling	NM_001113474.1:793
Ppm1l-mRNA	-0.0475	0.0773	-0.199	0.104	0.968	0.871	1.07	0.562	1	loglinear	Primed Microglia	NM_178726.3:1425
Il10ra-mRNA	-0.136	0.223	-0.573	0.3	0.91	0.672	1.23	0.562	1	lm.nb	Cytokines	NM_001324486.1:760
Cntnap2-mRNA	0.0367	0.06	-0.0809	0.154	1.03	0.945	1.11	0.563	1	loglinear	Cell Migration, Cytoskeletal Dynamics, Myelogenesis	NM_001004357.2:3985
P2ry13-mRNA	0.109	0.182	-0.247	0.465	1.08	0.843	1.38	0.57	1	loglinear	Microglial Markers, Neuroactive Ligands and Receptors, Primed Microglia, Purinergic Signaling	NM_028808.3:475
Atp6v1a-mRNA	-0.0343	0.0572	-0.146	0.0778	0.976	0.903	1.06	0.57	1	loglinear	Ion Transport, Phagocytosis, Primed Microglia	NM_007508.5:434
B4galt5-mRNA	0.0522	0.0875	-0.119	0.224	1.04	0.921	1.17	0.573	1	loglinear	Myelogenesis, Oligodendrocyte DifferentiationMaturation	NM_019835.2:490
Rhob-mRNA	0.0553	0.0948	-0.131	0.241	1.04	0.913	1.18	0.581	1	loglinear	Microglial Markers, Primed Microglia	NM_007483.3:715
Prkar1a-mRNA	-0.025	0.043	-0.109	0.0593	0.983	0.927	1.04	0.582	1	loglinear	Insulin Signaling	NM_001313973.2:1270
Stxbp1-mRNA	-0.0375	0.0649	-0.165	0.0896	0.974	0.892	1.06	0.584	1	loglinear	Neurogenesis	NM_001113569.1:406
Gad2-mRNA	0.0402	0.0696	-0.0962	0.177	1.03	0.936	1.13	0.585	1	loglinear	GABAergic Synapse	NM_008078.2:769
Pccb-mRNA	0.0431	0.0753	-0.104	0.191	1.03	0.93	1.14	0.588	1	loglinear	Lipid Metabolism	NM_025835.2:344
Cx3cl1-mRNA	-0.0642	0.113	-0.285	0.156	0.956	0.821	1.11	0.589	1	loglinear	Chemokines	NM_009142.3:125
Chrm2-mRNA	0.061	0.108	-0.151	0.273	1.04	0.901	1.21	0.593	1	loglinear	Calcium Signaling, Cholinergic synapse, Neuroactive Ligands and Receptors	NM_203491.3:615
Thy1-mRNA	0.0307	0.0545	-0.076	0.138	1.02	0.949	1.1	0.593	1	loglinear	Cytoskeletal Dynamics, Neurogenesis	NM_009382.3:425
Egfr-mRNA	0.0518	0.0933	-0.131	0.235	1.04	0.913	1.18	0.599	1	loglinear	Astrocyte DifferentiationFunction, MAPK & PI3K, Neurogenesis	NM_207655.2:1335
Tmem119-mRNA	-0.0895	0.163	-0.409	0.23	0.94	0.753	1.17	0.603	1	loglinear	Microglia Neurodegenerative Phenotype (MGnD), Microglial Markers, Primed Microglia, Stage 1 DAM	NM_146162.3:353
Akt3-mRNA	0.0311	0.0571	-0.0809	0.143	1.02	0.945	1.1	0.606	1	loglinear	MAPK & PI3K	NM_011785.3:772
Ngf-mRNA	0.122	0.227	-0.323	0.568	1.09	0.799	1.48	0.61	1	lm.nb	Cytokines, Cytoskeletal Dynamics, Neurogenesis, Neurotrophin Signaling	NM_001112698.1:630
Lyz2-mRNA	0.11	0.205	-0.292	0.511	1.08	0.817	1.43	0.612	1	lm.nb	Microglia Neurodegenerative Phenotype (MGnD), Stage 1 DAM	NM_017372.3:71
Srgn-mRNA	-0.0514	0.0969	-0.241	0.139	0.965	0.846	1.1	0.615	1	loglinear	A1 Astrocyte	NM_011157.2:168
Fbxw11-mRNA	-0.0314	0.0594	-0.148	0.0851	0.978	0.903	1.06	0.616	1	loglinear	Antigen Processing and Presentation, Circadian Signaling, Wnt Signaling	NM_134015.2:276
Adcy5-mRNA	0.0412	0.078	-0.112	0.194	1.03	0.925	1.14	0.616	1	loglinear	Chemokines	NM_001012765.4:3904
Prkab1-mRNA	0.0478	0.0911	-0.131	0.226	1.03	0.913	1.17	0.619	1	loglinear	Glucose Metabolism, Primed Microglia	NM_031869.2:511
Psmd6-mRNA	0.022	0.0422	-0.0606	0.105	1.02	0.959	1.08	0.62	1	loglinear	Antigen Processing and Presentation	NM_025550.2:314
Slc25a17-mRNA	0.0533	0.102	-0.147	0.254	1.04	0.903	1.19	0.62	1	loglinear	Lipid Metabolism	NM_011399.3:706
Nckap1-mRNA	-0.032	0.0614	-0.152	0.0883	0.978	0.9	1.06	0.621	1	loglinear	Angiogenesis, Neurogenesis	NM_016965.2:839
Mafb-mRNA	0.0621	0.119	-0.172	0.296	1.04	0.888	1.23	0.622	1	loglinear	Microglia Neurodegenerative Phenotype (MGnD), Microglial Markers	NM_010658.3:572
Syngr1-mRNA	-0.0277	0.0536	-0.133	0.0775	0.981	0.912	1.06	0.624	1	loglinear	Neurogenesis	NM_009303.2:252
Atp6v1b2-mRNA	-0.0311	0.0605	-0.15	0.0876	0.979	0.901	1.06	0.626	1	loglinear	Ion Transport, Phagocytosis, Primed Microglia	NM_007509.3:1017
Abcg2-mRNA	0.0681	0.133	-0.193	0.329	1.05	0.875	1.26	0.627	1	loglinear	Blood Brain Barrier	NM_011920.3:1575
Lta4h-mRNA	-0.0654	0.129	-0.317	0.187	0.956	0.803	1.14	0.629	1	loglinear	Lipid Metabolism	NM_008517.2:1016
Bace1-mRNA	-0.0415	0.0821	-0.202	0.119	0.972	0.869	1.09	0.631	1	loglinear	Cytoskeletal Dynamics	NM_001145947.2:1364
Kcnv1-mRNA	0.0608	0.121	-0.176	0.297	1.04	0.885	1.23	0.632	1	loglinear	Ion Transport	NM_026200.3:1030
Rasgrf1-mRNA	0.036	0.0716	-0.104	0.176	1.03	0.93	1.13	0.633	1	loglinear	MAPK & PI3K, Neurogenesis	NM_011245.2:191
Rasa1-mRNA	-0.0506	0.101	-0.249	0.148	0.966	0.841	1.11	0.635	1	loglinear	Angiogenesis, MAPK & PI3K	NM_145452.3:1805
Sirpa-mRNA	0.0376	0.0754	-0.11	0.185	1.03	0.927	1.14	0.636	1	loglinear	NO Metabolism and Signaling	NM_001291020.1:1613
H2-T23-mRNA	0.0472	0.0948	-0.139	0.233	1.03	0.908	1.18	0.636	1	loglinear	A1 Astrocyte, Antigen Processing and Presentation	NM_010398.3:462
Rnf10-mRNA	-0.0356	0.0722	-0.177	0.106	0.976	0.884	1.08	0.64	1	loglinear	Myelogenesis, Neurogenesis	NM_016698.2:2080
Cntf-mRNA	0.0828	0.168	-0.247	0.412	1.06	0.843	1.33	0.64	1	loglinear	Astrocyte DifferentiationFunction, Cytokines, Cytoskeletal Dynamics, Neurogenesis	NM_170786.2:507
Pdha1-mRNA	0.0224	0.0456	-0.067	0.112	1.02	0.955	1.08	0.64	1	loglinear	Glucose Metabolism	NM_008810.3:440
S100a10-mRNA	0.0546	0.113	-0.166	0.275	1.04	0.891	1.21	0.645	1	lm.nb	A2 Astrocyte	NM_009112.2:154
Tspo-mRNA	0.109	0.227	-0.336	0.554	1.08	0.792	1.47	0.647	1	loglinear	Neuroactive Ligands and Receptors, Neurogenesis, NO Metabolism and Signaling	NM_009775.4:241
Acly-mRNA	-0.0358	0.0745	-0.182	0.11	0.976	0.882	1.08	0.648	1	loglinear	Lipid Metabolism	NM_001199296.1:1397
Arpc2-mRNA	0.0373	0.0777	-0.115	0.19	1.03	0.923	1.14	0.649	1	loglinear	Phagocytosis	NM_029711.1:994
Gria4-mRNA	0.0368	0.0796	-0.119	0.193	1.03	0.921	1.14	0.66	1	loglinear	Cannabinoid Signaling, Dopaminergic Synapse, Glutamatergic Synapse, Neuroactive Ligands and Receptors	NM_001113180.1:1274
Sybu-mRNA	0.0311	0.0678	-0.102	0.164	1.02	0.932	1.12	0.662	1	loglinear	Cytoskeletal Dynamics	NM_176998.4:1685
Cd47-mRNA	-0.0244	0.0533	-0.129	0.08	0.983	0.915	1.06	0.663	1	loglinear	NO Metabolism and Signaling	NM_010581.3:165
Ywhae-mRNA	0.0189	0.0414	-0.0622	0.1	1.01	0.958	1.07	0.663	1	loglinear	Cell Cycle, Neurogenesis, Neurotrophin Signaling	NM_009536.4:428
Ptgis-mRNA	0.0789	0.175	-0.265	0.423	1.06	0.832	1.34	0.669	1	loglinear	Lipid Metabolism, NO Metabolism and Signaling	NM_008968.3:1064
Serpina3n-mRNA	0.1	0.226	-0.343	0.543	1.07	0.788	1.46	0.673	1	lm.nb	Astrocyte Markers	NM_009252.2:119
Cd34-mRNA	0.0556	0.126	-0.191	0.303	1.04	0.876	1.23	0.675	1	loglinear	Cell Migration	NM_001111059.1:560
Gabra1-mRNA	0.026	0.059	-0.0897	0.142	1.02	0.94	1.1	0.675	1	loglinear	Cannabinoid Signaling, GABAergic Synapse, Neuroactive Ligands and Receptors	NM_010250.4:905
Tbk1-mRNA	-0.0515	0.117	-0.281	0.178	0.965	0.823	1.13	0.675	1	loglinear	Autophagy, Cytokines, NF-kappaB Signaling	NM_019786.4:440
Pcca-mRNA	0.0505	0.117	-0.179	0.28	1.04	0.883	1.21	0.681	1	loglinear	Lipid Metabolism	NM_144844.2:1558
P2ry14-mRNA	0.0936	0.218	-0.333	0.521	1.07	0.794	1.43	0.682	1	loglinear	Neuroactive Ligands and Receptors, Purinergic Signaling	NM_001008497.2:492
B2m-mRNA	-0.0253	0.0595	-0.142	0.0913	0.983	0.906	1.07	0.685	1	loglinear	Antigen Processing and Presentation, Primed Microglia, Stage 1 DAM	NM_009735.3:177
Chrm3-mRNA	-0.0599	0.144	-0.342	0.222	0.959	0.789	1.17	0.692	1	lm.nb	Calcium Signaling, Cholinergic synapse, Neuroactive Ligands and Receptors	NM_033269.2:1790
Cd109-mRNA	-0.184	0.446	-1.06	0.69	0.88	0.48	1.61	0.694	1	lm.nb	A2 Astrocyte	NM_153098.3:2720
Hpgds-mRNA	0.0746	0.182	-0.283	0.432	1.05	0.822	1.35	0.697	1	loglinear	Lipid Metabolism, Microglial Markers	NM_019455.4:425
Gla-mRNA	0.0442	0.109	-0.169	0.257	1.03	0.889	1.2	0.699	1	loglinear	NO Metabolism and Signaling	NM_013463.2:406
Tgfb1-mRNA	-0.0423	0.105	-0.247	0.163	0.971	0.842	1.12	0.7	1	loglinear	Microglia Neurodegenerative Phenotype (MGnD), TGF-Beta Signaling	NM_011577.1:1470
Nrxn1-mRNA	0.0265	0.0666	-0.104	0.157	1.02	0.93	1.11	0.704	1	loglinear	Cell Migration, Neurogenesis	NM_001346960.1:2013
Eomes-mRNA	-0.102	0.257	-0.606	0.401	0.932	0.657	1.32	0.704	1	lm.nb	Neurogenesis	NM_010136.3:2097
Nes-mRNA	0.0756	0.192	-0.3	0.452	1.05	0.812	1.37	0.707	1	loglinear	Cytoskeletal Dynamics	NM_016701.3:2716
Il34-mRNA	0.0491	0.125	-0.197	0.295	1.03	0.872	1.23	0.709	1	loglinear	Cytokines	NM_001135100.1:848
Csf3r-mRNA	-0.07	0.18	-0.423	0.283	0.953	0.746	1.22	0.711	1	loglinear	Cytokines	NM_001252651.1:1294
Prkcq-mRNA	0.0537	0.139	-0.218	0.326	1.04	0.859	1.25	0.712	1	loglinear	NF-kappaB Signaling, T-cell signaling	NM_008859.2:1210
Acadsb-mRNA	0.0228	0.059	-0.0929	0.139	1.02	0.938	1.1	0.712	1	loglinear	Lipid Metabolism	NM_025826.4:636
Vdac1-mRNA	0.0218	0.0573	-0.0906	0.134	1.02	0.939	1.1	0.717	1	loglinear	Autophagy, Calcium Signaling	NM_011694.4:562
Sall3-mRNA	0.0838	0.223	-0.354	0.521	1.06	0.783	1.44	0.72	1	lm.nb	Neurogenesis	NM_178280.3:3720
Gnas-mRNA	-0.0198	0.0534	-0.124	0.0848	0.986	0.917	1.06	0.723	1	loglinear	Calcium Signaling, Dopaminergic Synapse, Glutamatergic Synapse, Microglia Neurodegenerative Phenotype (MGnD), Serotonergic Synapse	NM_010309.3:2592
Psmc2-mRNA	0.0135	0.037	-0.0589	0.086	1.01	0.96	1.06	0.727	1	loglinear	Wnt Signaling	NM_011188.3:654
Arg2-mRNA	0.112	0.311	-0.498	0.722	1.08	0.708	1.65	0.731	1	lm.nb	NO Metabolism and Signaling	NM_009705.2:249
Ubqln1-mRNA	-0.017	0.0479	-0.111	0.0769	0.988	0.926	1.05	0.735	1	loglinear	Proteotoxic Stress	NM_026842.4:455
Ptk2-mRNA	-0.0375	0.107	-0.246	0.171	0.974	0.843	1.13	0.737	1	loglinear	Cell Migration	NM_007982.2:1060
Arpc5l-mRNA	-0.0197	0.0561	-0.13	0.0902	0.986	0.914	1.06	0.737	1	loglinear	Phagocytosis	NM_028809.1:467
Kcnq5-mRNA	-0.068	0.198	-0.456	0.32	0.954	0.729	1.25	0.743	1	lm.nb	Cholinergic synapse, Ion Transport	XM_006495500.1:3596
P2ry6-mRNA	-0.126	0.368	-0.846	0.595	0.917	0.556	1.51	0.744	1	lm.nb	Neuroactive Ligands and Receptors, Purinergic Signaling	NM_183168.2:958
Csf1r-mRNA	-0.0333	0.0984	-0.226	0.16	0.977	0.855	1.12	0.746	1	loglinear	Cytokines, Homeostatic Microglia, Microglia Neurodegenerative Phenotype (MGnD), Microglial Markers, Primed Microglia	NM_001037859.2:1892
Gng2-mRNA	-0.0234	0.07	-0.161	0.114	0.984	0.895	1.08	0.749	1	loglinear	Cannabinoid Signaling, Cholinergic synapse, Dopaminergic Synapse, GABAergic Synapse, Glutamatergic Synapse, Primed Microglia, Serotonergic Synapse	NM_010315.4:474
Nptn-mRNA	-0.0194	0.0587	-0.135	0.0957	0.987	0.911	1.07	0.752	1	loglinear	Cytoskeletal Dynamics, Neurogenesis	NM_009145.2:296
Bub3-mRNA	-0.0164	0.0497	-0.114	0.0811	0.989	0.924	1.06	0.753	1	loglinear	Cell Cycle	NM_009774.3:766
F11r-mRNA	-0.0452	0.14	-0.32	0.229	0.969	0.801	1.17	0.758	1	loglinear	Cell Migration, Microglial Markers, Primed Microglia	NM_172647.2:800
Csf1-mRNA	0.0207	0.0665	-0.11	0.151	1.01	0.927	1.11	0.767	1	loglinear	Cytokines, Microglia Neurodegenerative Phenotype (MGnD), Primed Microglia, Stage 2 DAM	NM_001113530.1:833
Nap1l2-mRNA	0.025	0.0811	-0.134	0.184	1.02	0.911	1.14	0.768	1	loglinear	Neurogenesis	NM_008671.1:1290
Syn2-mRNA	-0.0289	0.0946	-0.214	0.157	0.98	0.862	1.11	0.771	1	loglinear	Dopaminergic Synapse, Serotonergic Synapse	NM_013681.1:1330
Gdnf-mRNA	-0.2	0.661	-1.5	1.1	0.87	0.355	2.14	0.772	1	lm.nb	Cytokines, Neurogenesis	NM_010275.2:460
Clcf1-mRNA	0.158	0.52	-0.862	1.18	1.12	0.55	2.26	0.772	1	lm.nb	A2 Astrocyte, Cytokines, Neurogenesis	NM_019952.3:385
Htr5a-mRNA	0.0463	0.153	-0.254	0.347	1.03	0.839	1.27	0.773	1	loglinear	Calcium Signaling, Neuroactive Ligands and Receptors, Serotonergic Synapse	NM_008314.2:585
Ncf1-mRNA	0.0609	0.204	-0.338	0.46	1.04	0.791	1.38	0.775	1	lm.nb	Angiogenesis, Oxidative & Nitrosative Stress, Phagocytosis	NM_001286037.1:970
Parp2-mRNA	0.0433	0.145	-0.241	0.327	1.03	0.846	1.25	0.775	1	loglinear	Apoptosis	NM_009632.2:1325
Calm1-mRNA	0.016	0.0545	-0.0908	0.123	1.01	0.939	1.09	0.778	1	loglinear	Calcium Signaling	NM_009790.5:599
Cd4-mRNA	0.0784	0.274	-0.458	0.615	1.06	0.728	1.53	0.784	1	lm.nb	T-cell signaling	NM_013488.2:950
Gmpr2-mRNA	0.0286	0.1	-0.168	0.226	1.02	0.89	1.17	0.785	1	loglinear	Primed Microglia	NM_177992.2:276
Grm2-mRNA	0.0371	0.131	-0.22	0.295	1.03	0.858	1.23	0.787	1	loglinear	Glutamatergic Synapse, Neuroactive Ligands and Receptors	NM_001160353.1:2770
Slc6a1-mRNA	0.016	0.0571	-0.0959	0.128	1.01	0.936	1.09	0.788	1	loglinear	Astrocyte Markers, GABAergic Synapse	NM_178703.4:1865
Igfbp5-mRNA	-0.0173	0.0617	-0.138	0.104	0.988	0.909	1.07	0.788	1	loglinear	Insulin Signaling	NM_010518.2:1001
Slc9b2-mRNA	-0.124	0.45	-1.01	0.759	0.918	0.498	1.69	0.792	1	lm.nb	Ion Transport	NM_178877.6:1282
Mapk13-mRNA	0.138	0.506	-0.855	1.13	1.1	0.553	2.19	0.795	1	lm.nb	MAPK & PI3K	NM_011950.1:395
Cdk5r1-mRNA	-0.0337	0.126	-0.28	0.213	0.977	0.823	1.16	0.798	1	loglinear	Cytoskeletal Dynamics, Neurogenesis, Neurotrophin Signaling	NM_009871.3:1285
Zpr1-mRNA	-0.0118	0.0442	-0.0985	0.075	0.992	0.934	1.05	0.799	1	loglinear	Cytoskeletal Dynamics, Neurogenesis	NM_011752.2:1100
Ptk2b-mRNA	0.0306	0.115	-0.196	0.257	1.02	0.873	1.19	0.8	1	loglinear	Calcium Signaling, Cytoskeletal Dynamics, NO Metabolism and Signaling	NM_001162365.1:2000
Pnoc-mRNA	-0.0497	0.189	-0.419	0.32	0.966	0.748	1.25	0.801	1	loglinear	Cytoskeletal Dynamics	NM_001205075.1:332
Sec61a2-mRNA	-0.016	0.0613	-0.136	0.104	0.989	0.91	1.07	0.803	1	loglinear	Antigen Processing and Presentation, Proteotoxic Stress	NM_021305.3:1354
Nefl-mRNA	0.0164	0.0639	-0.109	0.142	1.01	0.927	1.1	0.806	1	loglinear	Cytoskeletal Dynamics, Neurogenesis, Neuronal Markers	NM_010910.1:1303
Trim37-mRNA	0.013	0.0526	-0.09	0.116	1.01	0.94	1.08	0.812	1	loglinear	Antigen Processing and Presentation	NM_197987.2:972
Tap1-mRNA	-0.0652	0.274	-0.603	0.472	0.956	0.658	1.39	0.82	1	loglinear	Antigen Processing and Presentation, Primed Microglia	NM_001161730.1:856
Ifit3-mRNA	-0.028	0.118	-0.26	0.204	0.981	0.835	1.15	0.821	1	loglinear	Interferon Signaling	NM_010501.2:846
Syt1-mRNA	-0.025	0.106	-0.233	0.183	0.983	0.851	1.14	0.821	1	loglinear	Cholinergic synapse, Dopaminergic Synapse, GABAergic Synapse, Glutamatergic Synapse, Neurogenesis, Neuronal Markers, Serotonergic Synapse	NM_009306.3:711
Cyp2u1-mRNA	0.0248	0.111	-0.192	0.242	1.02	0.875	1.18	0.83	1	loglinear	Lipid Metabolism	NM_027816.3:520
Hdac2-mRNA	-0.012	0.0591	-0.128	0.104	0.992	0.915	1.07	0.845	1	loglinear	Cell Cycle, Neurogenesis, Oligodendrocyte DifferentiationMaturation	NM_008229.2:1010
Nostrin-mRNA	-0.0271	0.133	-0.289	0.234	0.981	0.819	1.18	0.846	1	loglinear		NM_181547.3:1452
Ccl6-mRNA	-0.0581	0.289	-0.624	0.508	0.961	0.649	1.42	0.847	1	lm.nb	Chemokines	NM_009139.3:432
Ctnnb1-mRNA	0.0099	0.0495	-0.087	0.107	1.01	0.941	1.08	0.848	1	loglinear	Wnt Signaling	NM_007614.3:452
C9orf72-mRNA	-0.0157	0.0817	-0.176	0.144	0.989	0.885	1.11	0.854	1	loglinear	Autophagy, Cytoskeletal Dynamics	NM_001081343.1:1020
Slc17a6-mRNA	-0.0132	0.0713	-0.153	0.127	0.991	0.899	1.09	0.859	1	loglinear	Cannabinoid Signaling, Glutamatergic Synapse	NM_080853.3:2231
Trim3-mRNA	0.00818	0.0471	-0.0842	0.101	1.01	0.943	1.07	0.868	1	loglinear	Interferon Signaling	NM_018880.3:1704
Klhl12-mRNA	0.0163	0.0976	-0.175	0.208	1.01	0.886	1.15	0.873	1	loglinear	Wnt Signaling	NM_153128.2:1068
Ube2n-mRNA	0.00957	0.0591	-0.106	0.125	1.01	0.929	1.09	0.877	1	loglinear	Antigen Processing and Presentation	NM_080560.3:340
Hdc-mRNA	-0.0515	0.32	-0.678	0.575	0.965	0.625	1.49	0.877	1	loglinear		NM_008230.4:745
Spp1-mRNA	-0.0269	0.168	-0.356	0.302	0.982	0.781	1.23	0.878	1	lm.nb	Microglia Neurodegenerative Phenotype (MGnD), Neurogenesis, Primed Microglia	NM_009263.3:420
Cables1-mRNA	-0.0096	0.0608	-0.129	0.109	0.993	0.915	1.08	0.88	1	loglinear	Cell Cycle	NM_022021.2:2105
Dld-mRNA	-0.0102	0.0653	-0.138	0.118	0.993	0.909	1.09	0.881	1	loglinear	Glucose Metabolism	NM_007861.4:252
Selenos-mRNA	-0.0132	0.0854	-0.181	0.154	0.991	0.882	1.11	0.882	1	loglinear	NO Metabolism and Signaling, Proteotoxic Stress	NM_001348246.1:430
Islr2-mRNA	0.023	0.151	-0.272	0.318	1.02	0.828	1.25	0.884	1	lm.nb	Neurogenesis	NM_001161538.1:1782
Slc25a12-mRNA	0.008	0.0541	-0.0981	0.114	1.01	0.934	1.08	0.887	1	loglinear	Myelogenesis	NM_172436.3:1458
Mapk14-mRNA	-0.00773	0.0527	-0.111	0.0955	0.995	0.926	1.07	0.888	1	loglinear	MAPK & PI3K	NM_011951.3:512
Ddah1-mRNA	0.0108	0.0748	-0.136	0.157	1.01	0.91	1.12	0.89	1	loglinear	NO Metabolism and Signaling	NM_026993.3:735
Ndufa10-mRNA	-0.00555	0.0387	-0.0814	0.0703	0.996	0.945	1.05	0.891	1	loglinear	Cannabinoid Signaling	NM_024197.1:70
Sox9-mRNA	-0.0119	0.0829	-0.174	0.151	0.992	0.886	1.11	0.891	1	loglinear	Astrocyte Markers, Neurogenesis, Oligodendrocyte DifferentiationMaturation	NM_011448.4:1036
Itgam-mRNA	-0.0262	0.19	-0.399	0.346	0.982	0.759	1.27	0.895	1	lm.nb	Cell Migration	NM_001082960.1:3025
Atp2b3-mRNA	0.013	0.0949	-0.173	0.199	1.01	0.887	1.15	0.895	1	loglinear	Calcium Signaling, Ion Transport	NM_177236.3:1485
Panx1-mRNA	0.00735	0.0539	-0.0983	0.113	1.01	0.934	1.08	0.896	1	loglinear	Inflammasome	NM_019482.2:1322
Slc46a1-mRNA	-0.013	0.0989	-0.207	0.181	0.991	0.866	1.13	0.9	1	loglinear	Ion Transport	NM_026740.2:750
Emp1-mRNA	-0.0283	0.219	-0.457	0.4	0.981	0.728	1.32	0.901	1	loglinear	A2 Astrocyte	NM_010128.4:543
Hacd2-mRNA	-0.00655	0.0523	-0.109	0.096	0.995	0.927	1.07	0.904	1	loglinear	Lipid Metabolism	NM_023587.2:350
Mtmr4-mRNA	-0.0134	0.107	-0.224	0.197	0.991	0.856	1.15	0.905	1	loglinear	Autophagy	NM_001357901.1:3130
Olig2-mRNA	-0.028	0.259	-0.536	0.48	0.981	0.69	1.39	0.917	1	lm.nb	Myelogenesis, Oligodendrocyte DifferentiationMaturation	NM_016967.2:160
Jak2-mRNA	0.00924	0.0871	-0.161	0.18	1.01	0.894	1.13	0.919	1	loglinear	JAK-STAT, NO Metabolism and Signaling	NM_008413.2:1049
Rasgrp1-mRNA	0.0105	0.106	-0.197	0.218	1.01	0.872	1.16	0.924	1	lm.nb	MAPK & PI3K, T-cell signaling	NM_011246.2:416
Egr1-mRNA	0.0123	0.128	-0.239	0.263	1.01	0.847	1.2	0.927	1	lm.nb	Cytokines, Interferon Signaling, Microglia Neurodegenerative Phenotype (MGnD), Microglial Markers	NM_007913.5:515
Eif2b5-mRNA	0.00585	0.064	-0.12	0.131	1	0.921	1.1	0.93	1	loglinear	Astrocyte DifferentiationFunction, Myelogenesis, Oligodendrocyte DifferentiationMaturation	NM_172265.2:792
Alas1-mRNA	0.00562	0.0631	-0.118	0.129	1	0.921	1.09	0.932	1	loglinear	Primed Microglia	NM_020559.2:1034
Ppt1-mRNA	-0.00739	0.0838	-0.172	0.157	0.995	0.888	1.11	0.933	1	loglinear	Lipid Metabolism	NM_008917.3:826
Ip6k2-mRNA	-0.00517	0.059	-0.121	0.11	0.996	0.92	1.08	0.933	1	loglinear	Interferon Signaling	NM_029634.2:1084
Chn1-mRNA	-0.0074	0.0901	-0.184	0.169	0.995	0.88	1.12	0.937	1	loglinear	Neurogenesis	NM_001113246.2:1195
Mapk8-mRNA	-0.00328	0.0414	-0.0845	0.078	0.998	0.943	1.06	0.94	1	loglinear	MAPK & PI3K	NM_016700.3:970
Anapc7-mRNA	0.0135	0.188	-0.354	0.381	1.01	0.782	1.3	0.945	1	loglinear	Cell Cycle	NM_019805.4:1234
Ctsl-mRNA	0.00401	0.0564	-0.106	0.114	1	0.929	1.08	0.946	1	loglinear	Apoptosis, Autophagy, Microglia Neurodegenerative Phenotype (MGnD), Stage 2 DAM	NM_009984.3:45
Sox10-mRNA	0.00584	0.0824	-0.156	0.167	1	0.898	1.12	0.946	1	loglinear	Myelogenesis, Neurogenesis, Oligodendrocyte DifferentiationMaturation, Oligodendrocyte Markers	XM_128139.6:1492
Ap3m2-mRNA	-0.00503	0.0807	-0.163	0.153	0.997	0.893	1.11	0.952	1	loglinear	Primed Microglia	NM_001122820.1:425
Serping1-mRNA	-0.0122	0.204	-0.413	0.388	0.992	0.751	1.31	0.954	1	loglinear	A1 Astrocyte, Complement System	NM_009776.3:1480
Trim68-mRNA	0.0134	0.226	-0.429	0.456	1.01	0.743	1.37	0.955	1	lm.nb	Interferon Signaling	NM_001307998.2:475
Pdpk1-mRNA	-0.0024	0.0405	-0.0818	0.077	0.998	0.945	1.05	0.955	1	loglinear	Cell Migration, Insulin Signaling, Neurotrophin Signaling, T-cell signaling	NM_001080773.2:856
Tmem100-mRNA	0.0143	0.282	-0.538	0.567	1.01	0.689	1.48	0.961	1	loglinear	Astrocyte Markers	NM_026433.2:810
C3ar1-mRNA	0.00793	0.156	-0.299	0.314	1.01	0.813	1.24	0.961	1	loglinear	Complement System, Neuroactive Ligands and Receptors, Primed Microglia	NM_009779.2:555
H2-D1-mRNA	-0.00573	0.114	-0.23	0.218	0.996	0.853	1.16	0.962	1	loglinear	A1 Astrocyte, Antigen Processing and Presentation	NM_010380.3:546
Opcml-mRNA	0.00416	0.0885	-0.169	0.178	1	0.889	1.13	0.964	1	loglinear	Neurogenesis	NM_177906.4:702
Ank-mRNA	-0.00409	0.09	-0.181	0.172	0.997	0.882	1.13	0.965	1	loglinear	Primed Microglia	NM_020332.4:795
Atp6v1g2-mRNA	0.00343	0.0794	-0.152	0.159	1	0.9	1.12	0.967	1	loglinear	Ion Transport, Phagocytosis	NM_023179.3:371
Vim-mRNA	0.00299	0.0705	-0.135	0.141	1	0.911	1.1	0.968	1	loglinear	Astrocyte DifferentiationFunction, Astrocyte Markers, Cytoskeletal Dynamics	NM_011701.4:1417
Camk2a-mRNA	0.00464	0.124	-0.238	0.248	1	0.848	1.19	0.971	1	lm.nb	Calcium Signaling	NM_177407.4:1257
Cttnbp2nl-mRNA	-0.00723	0.203	-0.405	0.391	0.995	0.755	1.31	0.973	1	lm.nb	Microglial Markers	NM_030249.4:1280
Casp3-mRNA	0.00474	0.149	-0.286	0.296	1	0.82	1.23	0.976	1	loglinear	Apoptosis	NM_009810.2:630
Stat1-mRNA	0.00312	0.103	-0.2	0.206	1	0.871	1.15	0.977	1	loglinear	JAK-STAT, Primed Microglia	NM_009283.3:1590
App-mRNA	0.00145	0.0545	-0.105	0.108	1	0.93	1.08	0.98	1	loglinear	Astrocyte DifferentiationFunction, Cytoskeletal Dynamics, Neurogenesis, Serotonergic Synapse	NM_007471.2:511
Acsl3-mRNA	-0.0013	0.0523	-0.104	0.101	0.999	0.931	1.07	0.981	1	loglinear	Lipid Metabolism	NM_001136222.1:490
Adamts1-mRNA	0.00339	0.156	-0.303	0.31	1	0.811	1.24	0.983	1	lm.nb	Microglial Markers	NM_009621.4:2725
Nrg1-mRNA	0.00161	0.0861	-0.167	0.17	1	0.891	1.13	0.986	1	loglinear	Myelogenesis, Neurogenesis, Oligodendrocyte DifferentiationMaturation	NM_178591.2:1116
Atp6v1d-mRNA	0.00122	0.0654	-0.127	0.129	1	0.916	1.09	0.986	1	loglinear	Ion Transport, Phagocytosis	NM_023721.2:408
Dnajc11-mRNA	0.00156	0.0915	-0.178	0.181	1	0.884	1.13	0.987	1	loglinear	Glucose Metabolism	NM_172704.3:1350
Trim35-mRNA	-0.001	0.0864	-0.17	0.168	0.999	0.889	1.12	0.991	1	loglinear	Interferon Signaling	NM_029979.3:1410
Dmd-mRNA	0.00129	0.127	-0.248	0.25	1	0.842	1.19	0.992	1	loglinear	Blood Brain Barrier, Cytoskeletal Dynamics, Neurogenesis	NM_007868.5:10045
Cldn5-mRNA	0.000825	0.0819	-0.16	0.161	1	0.895	1.12	0.992	1	loglinear	Blood Brain Barrier, Cell Migration, Myelogenesis	NM_013805.4:100
Trim45-mRNA	-0.00152	0.152	-0.3	0.297	0.999	0.812	1.23	0.992	1	loglinear	Interferon Signaling	NM_001165952.1:1592
Nuak1-mRNA	-0.000615	0.0908	-0.178	0.177	1	0.884	1.13	0.995	1	loglinear	Primed Microglia	NM_001004363.2:2180
E2f3-mRNA	0.000336	0.0967	-0.189	0.19	1	0.877	1.14	0.997	1	loglinear	Cell Cycle	NM_001359994.1:845
Cnr1-mRNA	0.000135	0.0631	-0.123	0.124	1	0.918	1.09	0.998	1	loglinear	Cannabinoid Signaling, Neuroactive Ligands and Receptors	NM_007726.3:678
Olfml3-mRNA	-0.000119	0.159	-0.311	0.311	1	0.806	1.24	0.999	1	loglinear	Microglial Markers, Primed Microglia	NM_133859.2:1035
Itga7-mRNA	8.87e-16	0.173	-0.34	0.34	1	0.79	1.27	1	1	lm.nb	Cell Migration	NM_008398.2:2435
Cysltr1-mRNA	7.36e-17	0.399	-0.782	0.782	1	0.582	1.72	1	1	lm.nb	Calcium Signaling, Neuroactive Ligands and Receptors	NM_021476.4:1190

## Sheet: KO vs wt raw data
	Log2 fold change	std error (log2)	Lower confidence limit (log2)	Upper confidence limit (log2)	Linear fold change	Lower confidence limit (linear)	Upper confidence limit (linear)	P-value	BY.p.value	method	Gene.sets	probe.ID
Grn-mRNA	8.13	0.24	7.65	8.6	279	202	387	4.46e-08	0.000212	loglinear	Astrocyte DifferentiationFunction, Microglia Neurodegenerative Phenotype (MGnD), Neurogenesis, Primed Microglia	NM_008175.4:1292
Gpnmb-mRNA	-1.76	0.256	-2.26	-1.26	0.295	0.208	0.417	0.000463	0.575	lm.nb	Microglia Neurodegenerative Phenotype (MGnD), Primed Microglia	NM_053110.4:840
Stat3-mRNA	-0.309	0.0456	-0.399	-0.22	0.807	0.758	0.859	0.000504	0.575	loglinear	JAK-STAT, Neurogenesis	NM_213659.2:2130
Cst7-mRNA	-4.1	0.618	-5.31	-2.89	0.0583	0.0252	0.135	0.000565	0.575	lm.nb	Microglia Neurodegenerative Phenotype (MGnD), Primed Microglia, Stage 2 DAM	NM_009977.3:395
Cd84-mRNA	-1.45	0.232	-1.9	-0.99	0.367	0.268	0.503	0.000798	0.575	lm.nb	Primed Microglia	NM_001252472.1:188
Ctss-mRNA	-0.592	0.096	-0.78	-0.404	0.663	0.582	0.756	0.000834	0.575	loglinear	Apoptosis, Homeostatic Microglia	NM_021281.2:740
Egr1-mRNA	-0.762	0.124	-1.01	-0.519	0.59	0.498	0.698	0.000848	0.575	lm.nb	Cytokines, Interferon Signaling, Microglia Neurodegenerative Phenotype (MGnD), Microglial Markers	NM_007913.5:515
Lyz2-mRNA	-1.25	0.21	-1.66	-0.837	0.421	0.317	0.56	0.00101	0.575	lm.nb	Microglia Neurodegenerative Phenotype (MGnD), Stage 1 DAM	NM_017372.3:71
Lag3-mRNA	-1.36	0.232	-1.82	-0.906	0.389	0.284	0.534	0.00109	0.575	lm.nb	Antigen Processing and Presentation, Microglial Markers	NM_008479.1:1700
Galc-mRNA	-0.375	0.0684	-0.509	-0.241	0.771	0.703	0.846	0.00155	0.697	loglinear	Myelogenesis, Primed Microglia	NM_008079.3:436
Emp1-mRNA	-0.971	0.179	-1.32	-0.621	0.51	0.4	0.65	0.00162	0.697	loglinear	A2 Astrocyte	NM_010128.4:543
Fos-mRNA	-1.16	0.229	-1.61	-0.712	0.448	0.328	0.611	0.00228	0.854	lm.nb	MAPK & PI3K, T-cell signaling	NM_010234.2:900
C4a/b-mRNA	-0.652	0.13	-0.906	-0.397	0.636	0.534	0.759	0.0024	0.854	lm.nb	Astrocyte Markers, Complement System, Cytoskeletal Dynamics	NM_011413.2:56
Pdgfra-mRNA	0.182	0.0367	0.11	0.254	1.13	1.08	1.19	0.00253	0.854	loglinear	MAPK & PI3K	NM_011058.2:240
Rhob-mRNA	0.175	0.0357	0.105	0.245	1.13	1.08	1.19	0.0027	0.854	loglinear	Microglial Markers, Primed Microglia	NM_007483.3:715
Cd68-mRNA	-0.762	0.163	-1.08	-0.442	0.59	0.472	0.736	0.00343	1	loglinear	Microglial Markers, Primed Microglia	NM_001291058.1:780
C3ar1-mRNA	-0.761	0.174	-1.1	-0.42	0.59	0.466	0.747	0.00468	1	loglinear	Complement System, Neuroactive Ligands and Receptors, Primed Microglia	NM_009779.2:555
Hmox1-mRNA	-0.593	0.145	-0.879	-0.308	0.663	0.544	0.808	0.00651	1	loglinear	Hypoxia	NM_010442.2:610
Pros1-mRNA	-0.2	0.05	-0.298	-0.102	0.87	0.813	0.931	0.00704	1	loglinear	Complement System	NM_011173.2:1992
Cntnap1-mRNA	-0.156	0.0399	-0.235	-0.0782	0.897	0.85	0.947	0.00781	1	loglinear	Cell Migration, Cytoskeletal Dynamics, Myelogenesis, Oligodendrocyte DifferentiationMaturation	NM_016782.2:1105
Trac-mRNA	-0.556	0.15	-0.849	-0.263	0.68	0.555	0.833	0.00988	1	loglinear	T-cell signaling	ENSMUST00000103740.1:13
Ms4a4a-mRNA	-0.859	0.233	-1.32	-0.402	0.551	0.402	0.757	0.0103	1	lm.nb		XM_003086124.1:252
B2m-mRNA	-0.249	0.0696	-0.386	-0.113	0.841	0.765	0.925	0.0117	1	loglinear	Antigen Processing and Presentation, Primed Microglia, Stage 1 DAM	NM_009735.3:177
Nos1ap-mRNA	-0.22	0.0624	-0.342	-0.0978	0.859	0.789	0.934	0.0124	1	loglinear	NO Metabolism and Signaling, Oxidative & Nitrosative Stress	NM_001109985.1:788
Gpr17-mRNA	-0.469	0.134	-0.731	-0.207	0.722	0.602	0.866	0.0126	1	loglinear	Oligodendrocyte DifferentiationMaturation, Purinergic Signaling	NM_001025381.2:424
Slc2a5-mRNA	0.605	0.175	0.263	0.947	1.52	1.2	1.93	0.0133	1	loglinear	Glucose Metabolism, Microglial Markers, Primed Microglia	NM_019741.3:760
Cd33-mRNA	-0.935	0.27	-1.47	-0.405	0.523	0.362	0.755	0.0135	1	lm.nb	Microglia Neurodegenerative Phenotype (MGnD)	NM_001111058.1:405
Tie1-mRNA	-0.487	0.142	-0.765	-0.208	0.714	0.588	0.866	0.014	1	loglinear		NM_011587.2:2715
Bhlhe40-mRNA	-0.403	0.118	-0.634	-0.172	0.756	0.645	0.888	0.0142	1	loglinear	Circadian Signaling, Microglia Neurodegenerative Phenotype (MGnD)	NM_011498.4:474
Lsr-mRNA	-0.321	0.0953	-0.508	-0.134	0.801	0.703	0.911	0.0151	1	loglinear	Blood Brain Barrier	NM_001164184.1:445
Stab1-mRNA	-0.712	0.212	-1.13	-0.297	0.611	0.458	0.814	0.0152	1	loglinear	Phagocytosis	NM_138672.2:5890
Etv5-mRNA	-0.374	0.112	-0.593	-0.155	0.772	0.663	0.898	0.0155	1	lm.nb	Neurogenesis	NM_023794.2:425
Iigp1-mRNA	0.544	0.163	0.225	0.864	1.46	1.17	1.82	0.0157	1	loglinear	Interferon Signaling	NM_021792.5:309
Gpm6a-mRNA	0.203	0.0612	0.0834	0.323	1.15	1.06	1.25	0.016	1	loglinear	Astrocyte Markers, Cytoskeletal Dynamics, Neurogenesis	NM_001253754.1:475
Tm4sf1-mRNA	0.294	0.09	0.118	0.47	1.23	1.08	1.39	0.0171	1	loglinear	A2 Astrocyte	NM_008536.3:652
Pgam1-mRNA	0.0941	0.0293	0.0366	0.152	1.07	1.03	1.11	0.0185	1	loglinear	Glucose Metabolism	NM_023418.2:466
Cul2-mRNA	0.0672	0.0211	0.0258	0.108	1.05	1.02	1.08	0.019	1	loglinear	Antigen Processing and Presentation, Hypoxia	NM_029402.3:2266
Lgals3-mRNA	-0.895	0.283	-1.45	-0.341	0.538	0.366	0.789	0.0194	1	lm.nb	Microglia Neurodegenerative Phenotype (MGnD), Primed Microglia	NM_001145953.1:665
Psma5-mRNA	0.201	0.0642	0.0752	0.327	1.15	1.05	1.25	0.0203	1	loglinear	Antigen Processing and Presentation	NM_011967.3:1005
Ctsd-mRNA	-0.24	0.0779	-0.393	-0.0871	0.847	0.762	0.941	0.0217	1	loglinear	Apoptosis, Autophagy, Homeostatic Microglia, Microglia Neurodegenerative Phenotype (MGnD), Microglial Markers, Stage 1 DAM	NM_009983.2:585
Csf3r-mRNA	-0.909	0.299	-1.49	-0.323	0.533	0.355	0.8	0.0228	1	loglinear	Cytokines	NM_001252651.1:1294
Cd14-mRNA	-1.16	0.394	-1.93	-0.392	0.447	0.262	0.762	0.0254	1	loglinear	A2 Astrocyte, NF-kappaB Signaling	NM_009841.3:235
Atp8a2-mRNA	-0.27	0.0918	-0.45	-0.0902	0.829	0.732	0.939	0.0259	1	loglinear	Microglial Markers, Neurogenesis, Primed Microglia	NM_015803.2:185
C1qa-mRNA	-0.428	0.146	-0.713	-0.142	0.744	0.61	0.906	0.0261	1	lm.nb	Astrocyte DifferentiationFunction, Complement System, Homeostatic Microglia, Microglial Markers	NM_007572.2:566
Cdc7-mRNA	-0.484	0.166	-0.809	-0.159	0.715	0.571	0.896	0.0267	1	loglinear	Cell Cycle	NM_009863.2:1376
Pecam1-mRNA	-0.219	0.0749	-0.365	-0.0718	0.859	0.776	0.951	0.0267	1	loglinear	Blood Brain Barrier, Cell Migration	NM_008816.2:1100
Mog-mRNA	0.348	0.119	0.114	0.581	1.27	1.08	1.5	0.0268	1	loglinear	Oligodendrocyte Markers	NM_010814.2:750
Tomm20-mRNA	0.398	0.137	0.129	0.668	1.32	1.09	1.59	0.0274	1	lm.nb	Autophagy	NM_024214.2:330
Acat1-mRNA	0.268	0.0929	0.0859	0.45	1.2	1.06	1.37	0.0279	1	loglinear	Lipid Metabolism	NM_144784.3:776
Cspg4-mRNA	-0.162	0.0563	-0.272	-0.0516	0.894	0.828	0.965	0.0282	1	loglinear	Neurogenesis	NM_139001.2:1530
Gal3st1-mRNA	0.305	0.107	0.0964	0.514	1.24	1.07	1.43	0.0286	1	loglinear	Myelogenesis	NM_001177691.1:1197
Mapk1-mRNA	0.152	0.0535	0.0476	0.257	1.11	1.03	1.2	0.0292	1	loglinear	MAPK & PI3K	NM_011949.3:1210
Tpi1-mRNA	0.125	0.0441	0.0385	0.211	1.09	1.03	1.16	0.0299	1	loglinear	Glucose Metabolism, Primed Microglia	NM_009415.2:86
Calm2-mRNA	0.304	0.107	0.0932	0.514	1.23	1.07	1.43	0.03	1	loglinear	Calcium Signaling	NM_007589.4:400
Dnajb9-mRNA	0.184	0.0653	0.0559	0.312	1.14	1.04	1.24	0.0305	1	loglinear	Proteotoxic Stress	NM_013760.4:527
Tlr7-mRNA	-0.499	0.179	-0.849	-0.148	0.708	0.555	0.902	0.0316	1	loglinear	NF-kappaB Signaling	NM_133211.3:3210
Prkag1-mRNA	0.194	0.0695	0.0576	0.33	1.14	1.04	1.26	0.0317	1	loglinear	Glucose Metabolism	NM_016781.2:176
Hspa1a/b-mRNA	-0.529	0.19	-0.901	-0.157	0.693	0.535	0.897	0.0318	1	loglinear	Microglial Markers, Proteotoxic Stress	NM_010479.2:1819
Ptpn1-mRNA	-0.136	0.0491	-0.233	-0.0401	0.91	0.851	0.973	0.0321	1	loglinear	Insulin Signaling, Interferon Signaling	NM_011201.3:509
Ywhaq-mRNA	0.152	0.0551	0.0439	0.26	1.11	1.03	1.2	0.033	1	loglinear	Cell Cycle	NM_011739.3:659
Bax-mRNA	0.195	0.0709	0.0559	0.334	1.14	1.04	1.26	0.0333	1	loglinear	Apoptosis, Proteotoxic Stress	NM_007527.3:152
Cd200-mRNA	0.153	0.0556	0.0436	0.261	1.11	1.03	1.2	0.0335	1	loglinear	Cytoskeletal Dynamics	NM_010818.3:686
Cacna1b-mRNA	-0.245	0.0898	-0.421	-0.0695	0.844	0.747	0.953	0.034	1	loglinear	Calcium Signaling, Dopaminergic Synapse, GABAergic Synapse, Ion Transport, MAPK & PI3K, Serotonergic Synapse	NM_001042528.1:4345
Pik3r1-mRNA	-0.129	0.0472	-0.222	-0.0365	0.914	0.858	0.975	0.034	1	loglinear	MAPK & PI3K	NM_001024955.2:1190
Atp6v1b2-mRNA	-0.124	0.0455	-0.213	-0.0347	0.918	0.863	0.976	0.0345	1	loglinear	Ion Transport, Phagocytosis, Primed Microglia	NM_007509.3:1017
Tyrobp-mRNA	-0.586	0.218	-1.01	-0.16	0.666	0.495	0.895	0.0359	1	lm.nb	Microglia Neurodegenerative Phenotype (MGnD), Stage 1 DAM	NM_011662.2:130
Atp5b-mRNA	0.226	0.0849	0.0599	0.393	1.17	1.04	1.31	0.0372	1	loglinear	Glucose Metabolism	NM_016774.3:1305
Tnfrsf11a-mRNA	-0.347	0.131	-0.604	-0.0905	0.786	0.658	0.939	0.038	1	loglinear	Cytokines, NF-kappaB Signaling	NM_009399.3:692
Adrb1-mRNA	-0.356	0.134	-0.62	-0.0923	0.781	0.651	0.938	0.0382	1	lm.nb	Calcium Signaling, Neuroactive Ligands and Receptors	NM_007419.3:667
Ube2g1-mRNA	0.163	0.0615	0.0421	0.283	1.12	1.03	1.22	0.0383	1	loglinear	Antigen Processing and Presentation, Proteotoxic Stress	NM_025985.4:368
Jak1-mRNA	-0.0925	0.035	-0.161	-0.0239	0.938	0.894	0.984	0.0383	1	loglinear	JAK-STAT	NM_146145.2:932
Crot-mRNA	0.287	0.11	0.0721	0.502	1.22	1.05	1.42	0.0397	1	loglinear	Lipid Metabolism	NM_023733.3:1829
Slc24a3-mRNA	0.159	0.0611	0.039	0.278	1.12	1.03	1.21	0.0407	1	loglinear	Primed Microglia	NM_001356497.1:2070
Ptk2b-mRNA	0.174	0.0677	0.0417	0.307	1.13	1.03	1.24	0.042	1	loglinear	Calcium Signaling, Cytoskeletal Dynamics, NO Metabolism and Signaling	NM_001162365.1:2000
Ina-mRNA	-0.243	0.0965	-0.433	-0.0542	0.845	0.741	0.963	0.0452	1	loglinear	Cytoskeletal Dynamics	NM_146100.4:1492
Fcrls-mRNA	-0.448	0.178	-0.796	-0.0992	0.733	0.576	0.934	0.0454	1	lm.nb	Microglial Markers	NM_030707.3:925
Gabrd-mRNA	0.288	0.115	0.0631	0.513	1.22	1.04	1.43	0.0459	1	lm.nb	Cannabinoid Signaling, GABAergic Synapse, Neuroactive Ligands and Receptors	NM_008072.2:475
Scoc-mRNA	0.144	0.0577	0.0314	0.258	1.11	1.02	1.2	0.0463	1	loglinear	Microglial Markers, Primed Microglia	NM_019708.4:385
Eno2-mRNA	-0.131	0.0524	-0.234	-0.0284	0.913	0.85	0.98	0.0463	1	loglinear	Glucose Metabolism, Hypoxia, Neuronal Markers	NM_013509.2:775
Mmut-mRNA	0.14	0.056	0.0302	0.25	1.1	1.02	1.19	0.0465	1	loglinear	Lipid Metabolism	NM_008650.3:2306
Sumo1-mRNA	0.285	0.114	0.0608	0.508	1.22	1.04	1.42	0.047	1	loglinear	Interferon Signaling	NM_009460.2:286
Shc3-mRNA	-0.215	0.0864	-0.385	-0.046	0.861	0.766	0.969	0.047	1	loglinear	Neurotrophin Signaling	NM_009167.3:830
Ticam1-mRNA	-0.451	0.181	-0.805	-0.0956	0.732	0.572	0.936	0.0473	1	loglinear	Apoptosis, NF-kappaB Signaling, NO Metabolism and Signaling	NM_174989.4:2159
Atg2b-mRNA	-0.261	0.107	-0.47	-0.0522	0.834	0.722	0.964	0.0498	1	loglinear	Autophagy	NM_029654.4:4408
Arntl-mRNA	-0.344	0.141	-0.619	-0.0685	0.788	0.651	0.954	0.05	1	lm.nb	Circadian Signaling, Dopaminergic Synapse	NM_007489.3:1519
Arl6ip5-mRNA	0.162	0.0664	0.032	0.292	1.12	1.02	1.22	0.0504	1	loglinear	Glutamatergic Synapse	NM_022992.2:350
Epb41l3-mRNA	-0.275	0.113	-0.496	-0.054	0.827	0.709	0.963	0.0505	1	lm.nb	Cytoskeletal Dynamics, Myelogenesis	NM_013813.1:2422
C1qb-mRNA	-0.344	0.141	-0.621	-0.0674	0.788	0.65	0.954	0.0506	1	lm.nb	Complement System, Homeostatic Microglia	NM_009777.2:865
Stambpl1-mRNA	-0.26	0.107	-0.47	-0.05	0.835	0.722	0.966	0.0514	1	loglinear	Primed Microglia	NM_029682.4:1040
Dagla-mRNA	-0.128	0.0526	-0.231	-0.0245	0.915	0.852	0.983	0.0514	1	loglinear	Cannabinoid Signaling, Cytoskeletal Dynamics, Neurogenesis	NM_198114.2:685
Pdhb-mRNA	0.171	0.0708	0.0327	0.31	1.13	1.02	1.24	0.0518	1	loglinear	Glucose Metabolism	NM_024221.3:845
Map2k1-mRNA	0.112	0.0465	0.0213	0.204	1.08	1.01	1.15	0.0519	1	loglinear	MAPK & PI3K	NM_008927.4:774
Gnb1-mRNA	0.16	0.0663	0.0303	0.29	1.12	1.02	1.22	0.0521	1	loglinear	Cannabinoid Signaling, Cholinergic synapse, Dopaminergic Synapse, GABAergic Synapse, Glutamatergic Synapse, Serotonergic Synapse	NM_008142.3:311
Rock2-mRNA	-0.19	0.0788	-0.345	-0.0357	0.876	0.788	0.976	0.0523	1	loglinear	Cell Migration, Wnt Signaling	NM_009072.2:735
Tomm70a-mRNA	0.131	0.0543	0.0243	0.237	1.09	1.02	1.18	0.0527	1	loglinear	Autophagy	NM_138599.5:1460
Rxfp1-mRNA	-0.294	0.123	-0.535	-0.0532	0.815	0.69	0.964	0.0538	1	loglinear	Neuroactive Ligands and Receptors	NM_212452.1:1312
Il10ra-mRNA	-0.555	0.233	-1.01	-0.0975	0.681	0.496	0.935	0.0549	1	loglinear	Cytokines	NM_001324486.1:760
Tjp1-mRNA	-0.23	0.0972	-0.421	-0.0395	0.853	0.747	0.973	0.0558	1	loglinear	Gap Junctions, Primed Microglia	NM_009386.1:3565
Ncf1-mRNA	-0.378	0.161	-0.693	-0.0634	0.769	0.619	0.957	0.0567	1	loglinear	Angiogenesis, Oxidative & Nitrosative Stress, Phagocytosis	NM_001286037.1:970
Grik2-mRNA	0.155	0.0659	0.0256	0.284	1.11	1.02	1.22	0.0572	1	loglinear	Glutamatergic Synapse, Neuroactive Ligands and Receptors	NM_010349.2:2565
Dync1li1-mRNA	-0.192	0.0818	-0.352	-0.0315	0.875	0.783	0.978	0.0574	1	loglinear	Antigen Processing and Presentation	NM_146229.2:740
Usp2-mRNA	0.161	0.0686	0.0262	0.295	1.12	1.02	1.23	0.0577	1	loglinear	Microglial Markers, Primed Microglia	NM_016808.2:1710
Nsf-mRNA	-0.0942	0.0411	-0.175	-0.0137	0.937	0.886	0.991	0.0616	1	loglinear	GABAergic Synapse	NM_008740.2:395
Ggta1-mRNA	-0.528	0.231	-0.981	-0.0755	0.693	0.507	0.949	0.0622	1	loglinear	A1 Astrocyte	NM_010283.4:992
Hk1-mRNA	-0.0823	0.0361	-0.153	-0.0116	0.945	0.899	0.992	0.0628	1	loglinear	Glucose Metabolism	NM_001146100.1:756
Cdc42-mRNA	0.125	0.0549	0.0174	0.233	1.09	1.01	1.17	0.0631	1	loglinear	Cell Migration, Neurogenesis	NM_009861.1:205
Esam-mRNA	-0.121	0.0533	-0.226	-0.0168	0.919	0.855	0.988	0.0632	1	loglinear	Blood Brain Barrier, Cell Migration	NM_027102.3:495
Glul-mRNA	0.0869	0.0384	0.0115	0.162	1.06	1.01	1.12	0.0646	1	loglinear	GABAergic Synapse, Glutamatergic Synapse, Microglia Neurodegenerative Phenotype (MGnD), Primed Microglia	NM_008131.3:466
Hsp90ab1-mRNA	-0.153	0.0677	-0.285	-0.02	0.9	0.821	0.986	0.0649	1	loglinear	Cytoskeletal Dynamics, Inflammasome, Proteotoxic Stress	NM_008302.3:1354
Ppp2ca-mRNA	0.141	0.0627	0.0176	0.263	1.1	1.01	1.2	0.0663	1	loglinear	TGF-Beta Signaling	NM_019411.4:975
Lpl-mRNA	0.278	0.125	0.0333	0.524	1.21	1.02	1.44	0.0676	1	loglinear	Microglia Neurodegenerative Phenotype (MGnD), Stage 2 DAM	NM_008509.2:802
Stat2-mRNA	-0.231	0.105	-0.436	-0.0263	0.852	0.739	0.982	0.069	1	loglinear	JAK-STAT	NM_019963.1:1955
Slc9a6-mRNA	0.104	0.047	0.0118	0.196	1.07	1.01	1.15	0.0691	1	loglinear	Neurogenesis	NM_172780.3:1479
Erlec1-mRNA	0.192	0.0867	0.0217	0.362	1.14	1.02	1.28	0.0691	1	loglinear	Proteotoxic Stress	NM_025745.3:940
Egfr-mRNA	-0.291	0.132	-0.551	-0.0319	0.817	0.683	0.978	0.07	1	loglinear	Astrocyte DifferentiationFunction, MAPK & PI3K, Neurogenesis	NM_207655.2:1335
Aif1-mRNA	-0.357	0.162	-0.675	-0.0388	0.781	0.626	0.973	0.0702	1	lm.nb	Microglial Markers, NO Metabolism and Signaling	NM_019467.2:508
Atp5g3-mRNA	0.202	0.0918	0.0219	0.382	1.15	1.02	1.3	0.0702	1	loglinear	Glucose Metabolism	NM_175015.2:172
Hacd2-mRNA	0.163	0.0754	0.0151	0.311	1.12	1.01	1.24	0.0741	1	loglinear	Lipid Metabolism	NM_023587.2:350
Trem2-mRNA	-0.554	0.257	-1.06	-0.0504	0.681	0.48	0.966	0.0745	1	lm.nb	Astrocyte DifferentiationFunction, Microglia Neurodegenerative Phenotype (MGnD), Stage 2 DAM	NM_031254.2:646
Slc25a4-mRNA	0.182	0.0853	0.0151	0.35	1.13	1.01	1.27	0.0765	1	loglinear	Calcium Signaling	NM_007450.4:854
Ifngr2-mRNA	0.217	0.102	0.0177	0.417	1.16	1.01	1.33	0.0768	1	loglinear	Interferon Signaling	NM_008338.3:797
Glra3-mRNA	0.327	0.153	0.0265	0.627	1.25	1.02	1.54	0.0769	1	loglinear	Neuroactive Ligands and Receptors	NM_080438.2:756
Ptprz1-mRNA	0.146	0.0683	0.0117	0.28	1.11	1.01	1.21	0.077	1	loglinear	Astrocyte Markers, Myelogenesis, Oligodendrocyte DifferentiationMaturation	NM_001081306.1:1200
Pik3cb-mRNA	-0.15	0.0705	-0.288	-0.0118	0.901	0.819	0.992	0.0775	1	loglinear	MAPK & PI3K	NM_029094.3:1970
Nes-mRNA	-0.424	0.199	-0.815	-0.0331	0.745	0.568	0.977	0.0776	1	loglinear	Cytoskeletal Dynamics	NM_016701.3:2716
Reep5-mRNA	0.163	0.0767	0.0125	0.313	1.12	1.01	1.24	0.0779	1	loglinear	Primed Microglia	NM_007874.3:186
Slc7a8-mRNA	-0.146	0.0687	-0.281	-0.0112	0.904	0.823	0.992	0.078	1	loglinear	Ion Transport	NM_016972.2:1939
Adamts1-mRNA	-0.322	0.152	-0.621	-0.0239	0.8	0.65	0.984	0.0786	1	loglinear	Microglial Markers	NM_009621.4:2725
Hsd11b1-mRNA	0.312	0.148	0.0222	0.603	1.24	1.02	1.52	0.0794	1	lm.nb		NM_008288.2:110
Atp5pb-mRNA	0.251	0.119	0.0171	0.485	1.19	1.01	1.4	0.0801	1	loglinear	Glucose Metabolism	NM_009725.3:704
Hsd17b4-mRNA	-0.152	0.0724	-0.294	-0.0099	0.9	0.816	0.993	0.0808	1	loglinear	Lipid Metabolism	NM_008292.4:996
Syt4-mRNA	0.102	0.0485	0.00647	0.197	1.07	1	1.15	0.0812	1	loglinear	Cytoskeletal Dynamics, Neurogenesis	NM_009308.3:1120
Adh5-mRNA	0.172	0.0821	0.011	0.333	1.13	1.01	1.26	0.0812	1	loglinear	Lipid Metabolism	NM_007410.3:1114
Olfm3-mRNA	0.167	0.0803	0.00948	0.324	1.12	1.01	1.25	0.083	1	loglinear	Neurogenesis	NM_153157.3:888
Ctsl-mRNA	-0.177	0.0856	-0.345	-0.00969	0.884	0.787	0.993	0.0835	1	loglinear	Apoptosis, Autophagy, Microglia Neurodegenerative Phenotype (MGnD), Stage 2 DAM	NM_009984.3:45
Orc4-mRNA	0.264	0.128	0.0137	0.515	1.2	1.01	1.43	0.0842	1	loglinear	Cell Cycle	NM_001355296.1:272
Tmem100-mRNA	-0.64	0.311	-1.25	-0.0311	0.642	0.421	0.979	0.085	1	loglinear	Astrocyte Markers	NM_026433.2:810
Prkab1-mRNA	0.26	0.127	0.0109	0.509	1.2	1.01	1.42	0.0868	1	loglinear	Glucose Metabolism, Primed Microglia	NM_031869.2:511
Rfx4-mRNA	-0.21	0.103	-0.411	-0.00835	0.865	0.752	0.994	0.0873	1	loglinear	Astrocyte Markers	NM_027689.3:686
Cul1-mRNA	0.135	0.0661	0.00515	0.264	1.1	1	1.2	0.0877	1	loglinear	Antigen Processing and Presentation, Cell Cycle, Circadian Signaling, Primed Microglia, Proteotoxic Stress, Wnt Signaling	NM_012042.3:919
Akt3-mRNA	0.11	0.054	0.00416	0.216	1.08	1	1.16	0.0878	1	loglinear	MAPK & PI3K	NM_011785.3:772
Dlat-mRNA	0.0859	0.0422	0.00321	0.169	1.06	1	1.12	0.0879	1	loglinear	Glucose Metabolism	NM_145614.4:2046
Mapt-mRNA	0.154	0.0759	0.00513	0.303	1.11	1	1.23	0.089	1	loglinear	Astrocyte DifferentiationFunction, Cytoskeletal Dynamics, Neurogenesis	NM_001038609.2:1202
Mapk10-mRNA	-0.146	0.072	-0.287	-0.00452	0.904	0.82	0.997	0.0896	1	loglinear	MAPK & PI3K	NM_001081567.1:1496
Plp1-mRNA	0.221	0.109	0.00679	0.434	1.17	1	1.35	0.0896	1	loglinear	Astrocyte DifferentiationFunction, Myelogenesis, Oligodendrocyte DifferentiationMaturation, Oligodendrocyte Markers	NM_011123.3:209
Wdr35-mRNA	0.123	0.0609	0.0035	0.242	1.09	1	1.18	0.0902	1	loglinear	NO Metabolism and Signaling	NM_001159527.1:1562
Tanc2-mRNA	-0.147	0.0727	-0.289	-0.00412	0.903	0.818	0.997	0.0903	1	loglinear	Cytoskeletal Dynamics	NM_181071.3:1000
Serpine2-mRNA	0.183	0.0913	0.00453	0.362	1.14	1	1.29	0.0912	1	loglinear	Microglial Markers, Neurogenesis	NM_009255.2:1210
Ccnh-mRNA	0.304	0.152	0.00615	0.602	1.23	1	1.52	0.0924	1	lm.nb	Cell Cycle	NM_023243.2:960
Orc3-mRNA	0.121	0.0607	0.00171	0.24	1.09	1	1.18	0.094	1	loglinear	Cell Cycle	NM_001159563.1:500
Npas2-mRNA	0.241	0.122	0.00291	0.479	1.18	1	1.39	0.0945	1	lm.nb	Circadian Signaling	NM_008719.2:770
Igf1-mRNA	0.397	0.2	0.00457	0.789	1.32	1	1.73	0.0947	1	loglinear	Hypoxia, MAPK & PI3K, Primed Microglia	NM_001111274.1:418
Gabra5-mRNA	0.125	0.0634	0.00114	0.25	1.09	1	1.19	0.0953	1	loglinear	Cannabinoid Signaling, GABAergic Synapse, Neuroactive Ligands and Receptors	NM_176942.4:795
Atp6v1h-mRNA	0.139	0.0712	-0.000213	0.279	1.1	1	1.21	0.0981	1	loglinear	Ion Transport, Phagocytosis	XM_006495434.2:1296
Gnai1-mRNA	0.102	0.0522	-0.00024	0.205	1.07	1	1.15	0.0983	1	loglinear	Cannabinoid Signaling, Cholinergic synapse, Dopaminergic Synapse, GABAergic Synapse, Glutamatergic Synapse, Serotonergic Synapse	NM_010305.1:470
Cacna1e-mRNA	-0.176	0.0904	-0.353	0.000864	0.885	0.783	1	0.099	1	loglinear	Calcium Signaling, Ion Transport, MAPK & PI3K	NM_009782.3:4650
Plekhb1-mRNA	0.213	0.109	-0.00151	0.428	1.16	0.999	1.35	0.0996	1	lm.nb		NM_001163184.1:594
Ywhah-mRNA	-0.0995	0.0511	-0.2	0.000745	0.933	0.871	1	0.0997	1	loglinear	Cell Cycle, Neurogenesis	NM_011738.2:372
Drd1-mRNA	0.233	0.12	-0.00187	0.468	1.18	0.999	1.38	0.0998	1	lm.nb	Astrocyte DifferentiationFunction, Calcium Signaling, Dopaminergic Synapse, Neuroactive Ligands and Receptors	NM_010076.3:1785
Tspan7-mRNA	0.153	0.079	-0.00151	0.308	1.11	0.999	1.24	0.1	1	loglinear	Astrocyte Markers	NM_019634.2:670
Sugt1-mRNA	0.19	0.0977	-0.00192	0.381	1.14	0.999	1.3	0.1	1	loglinear	Inflammasome	NM_026474.5:950
Glrb-mRNA	0.12	0.0617	-0.00133	0.24	1.09	0.999	1.18	0.101	1	loglinear	Neuroactive Ligands and Receptors	NM_010298.5:704
Bdnf-mRNA	-0.17	0.0879	-0.342	0.0019	0.889	0.789	1	0.101	1	loglinear	Neurogenesis, Neurotrophin Signaling	NM_007540.4:639
Lta4h-mRNA	-0.226	0.117	-0.456	0.00346	0.855	0.729	1	0.102	1	loglinear	Lipid Metabolism	NM_008517.2:1016
Nostrin-mRNA	-0.269	0.139	-0.542	0.0045	0.83	0.687	1	0.102	1	loglinear		NM_181547.3:1452
Chrnb2-mRNA	0.266	0.138	-0.00531	0.537	1.2	0.996	1.45	0.103	1	lm.nb	Cholinergic synapse, Neuroactive Ligands and Receptors	NM_009602.4:567
Ube4b-mRNA	-0.135	0.0701	-0.272	0.00273	0.911	0.828	1	0.103	1	loglinear	Neurogenesis, Proteotoxic Stress	NM_022022.3:2225
Uchl1-mRNA	0.127	0.0666	-0.00319	0.258	1.09	0.998	1.2	0.104	1	loglinear	Cytoskeletal Dynamics, Neurogenesis	NM_011670.2:278
Atp2b2-mRNA	-0.122	0.0638	-0.247	0.00328	0.919	0.843	1	0.105	1	loglinear	Calcium Signaling, Ion Transport	NM_001036684.3:2293
Psen1-mRNA	-0.128	0.0674	-0.26	0.00396	0.915	0.835	1	0.106	1	loglinear	Astrocyte DifferentiationFunction, Neurogenesis, Neurotrophin Signaling, Wnt Signaling	NM_008943.2:1294
Vdac1-mRNA	0.0403	0.0213	-0.00148	0.0821	1.03	0.999	1.06	0.108	1	loglinear	Autophagy, Calcium Signaling	NM_011694.4:562
Pde1a-mRNA	0.231	0.122	-0.00854	0.47	1.17	0.994	1.38	0.108	1	loglinear	Calcium Signaling	NM_001159582.1:1165
Ndufb5-mRNA	0.171	0.0905	-0.00635	0.349	1.13	0.996	1.27	0.108	1	loglinear	Cannabinoid Signaling	NM_025316.2:106
Tusc3-mRNA	0.287	0.152	-0.0113	0.585	1.22	0.992	1.5	0.108	1	lm.nb	Proteotoxic Stress	NM_030254.3:720
Cttnbp2nl-mRNA	-0.396	0.21	-0.808	0.0161	0.76	0.571	1.01	0.109	1	lm.nb	Microglial Markers	NM_030249.4:1280
Cntf-mRNA	-0.385	0.204	-0.785	0.0163	0.766	0.58	1.01	0.109	1	loglinear	Astrocyte DifferentiationFunction, Cytokines, Cytoskeletal Dynamics, Neurogenesis	NM_170786.2:507
Ube2d2a/b-mRNA	0.168	0.0897	-0.00733	0.344	1.12	0.995	1.27	0.109	1	loglinear	Antigen Processing and Presentation, Proteotoxic Stress	NM_019912.2:751
Gng3-mRNA	0.0833	0.0444	-0.0037	0.17	1.06	0.997	1.13	0.11	1	loglinear	Cannabinoid Signaling, Cholinergic synapse, Dopaminergic Synapse, GABAergic Synapse, Glutamatergic Synapse, Serotonergic Synapse	NM_010316.3:313
Cdc27-mRNA	-0.138	0.0734	-0.282	0.0063	0.909	0.823	1	0.11	1	loglinear	Cell Cycle	NM_145436.2:1490
Mag-mRNA	0.168	0.0901	-0.00823	0.345	1.12	0.994	1.27	0.111	1	loglinear	Myelogenesis, Oligodendrocyte DifferentiationMaturation	NM_010758.2:1670
Dclk1-mRNA	-0.108	0.0577	-0.221	0.0054	0.928	0.858	1	0.111	1	loglinear	Neurogenesis	NM_019978.3:2115
Hpgds-mRNA	-0.35	0.188	-0.718	0.0177	0.785	0.608	1.01	0.111	1	loglinear	Lipid Metabolism, Microglial Markers	NM_019455.4:425
Arpc2-mRNA	0.0873	0.0468	-0.00446	0.179	1.06	0.997	1.13	0.111	1	loglinear	Phagocytosis	NM_029711.1:994
Acat2-mRNA	-0.078	0.0419	-0.16	0.00411	0.947	0.895	1	0.112	1	loglinear	Lipid Metabolism	NM_009338.3:21
Psmc6-mRNA	0.174	0.0947	-0.0112	0.36	1.13	0.992	1.28	0.115	1	loglinear	Antigen Processing and Presentation	NM_025959.3:133
Ank2-mRNA	-0.128	0.0698	-0.265	0.00845	0.915	0.832	1.01	0.116	1	loglinear	Cytoskeletal Dynamics, Myelogenesis	NM_178655.3:2133
Eloc-mRNA	0.15	0.0816	-0.0101	0.31	1.11	0.993	1.24	0.116	1	loglinear	Antigen Processing and Presentation, Hypoxia	NM_001310470.1:492
Cnp-mRNA	0.111	0.0604	-0.00777	0.229	1.08	0.995	1.17	0.117	1	loglinear	Myelogenesis, Oligodendrocyte DifferentiationMaturation	NM_009923.2:166
Serpini1-mRNA	0.136	0.0745	-0.00986	0.282	1.1	0.993	1.22	0.117	1	loglinear	Neurogenesis	NM_009250.2:968
Calm1-mRNA	0.0847	0.0464	-0.00619	0.176	1.06	0.996	1.13	0.118	1	loglinear	Calcium Signaling	NM_009790.5:599
Trim46-mRNA	-0.125	0.0686	-0.26	0.00924	0.917	0.835	1.01	0.118	1	loglinear	Cytoskeletal Dynamics, Interferon Signaling, Neurogenesis	NM_001039466.1:814
Ppp3r1-mRNA	0.149	0.0822	-0.0121	0.31	1.11	0.992	1.24	0.12	1	loglinear	Calcium Signaling, MAPK & PI3K	NM_024459.2:335
Sox10-mRNA	-0.152	0.0842	-0.317	0.0126	0.9	0.802	1.01	0.12	1	loglinear	Myelogenesis, Neurogenesis, Oligodendrocyte DifferentiationMaturation, Oligodendrocyte Markers	XM_128139.6:1492
Samm50-mRNA	-0.0934	0.0516	-0.195	0.00778	0.937	0.874	1.01	0.12	1	loglinear	Glucose Metabolism	NM_178614.4:284
Htr5a-mRNA	-0.197	0.111	-0.414	0.0196	0.872	0.751	1.01	0.125	1	loglinear	Calcium Signaling, Neuroactive Ligands and Receptors, Serotonergic Synapse	NM_008314.2:585
Ccr5-mRNA	-0.329	0.185	-0.692	0.0334	0.796	0.619	1.02	0.125	1	loglinear	Chemokines, Microglia Neurodegenerative Phenotype (MGnD), Primed Microglia	NM_009917.5:1018
Gfap-mRNA	-0.304	0.171	-0.638	0.0314	0.81	0.642	1.02	0.126	1	lm.nb	Astrocyte DifferentiationFunction, Astrocyte Markers, Cytoskeletal Dynamics, JAK-STAT	NM_001131020.1:610
Atp6v1a-mRNA	-0.0627	0.0353	-0.132	0.0065	0.957	0.913	1	0.126	1	loglinear	Ion Transport, Phagocytosis, Primed Microglia	NM_007508.5:434
Atp6v1g1-mRNA	0.16	0.0902	-0.0167	0.337	1.12	0.989	1.26	0.126	1	loglinear	Ion Transport, Phagocytosis	NM_024173.1:195
Ptgs2-mRNA	-0.29	0.164	-0.612	0.0312	0.818	0.654	1.02	0.127	1	loglinear	A2 Astrocyte, Cannabinoid Signaling, Lipid Metabolism, NF-kappaB Signaling, NO Metabolism and Signaling, Serotonergic Synapse	NM_011198.3:675
Lamp2-mRNA	-0.113	0.0639	-0.238	0.0123	0.925	0.848	1.01	0.128	1	loglinear	Autophagy	NM_001017959.1:908
Bin1-mRNA	-0.0987	0.0559	-0.208	0.0109	0.934	0.866	1.01	0.128	1	loglinear	Cytoskeletal Dynamics, Microglia Neurodegenerative Phenotype (MGnD), Phagocytosis, Primed Microglia	NM_001083334.1:1400
Gsk3b-mRNA	-0.16	0.0905	-0.337	0.0177	0.895	0.792	1.01	0.128	1	loglinear	Cell Cycle, Cytoskeletal Dynamics, Neurogenesis, Neurotrophin Signaling, Wnt Signaling	NM_019827.3:2215
H2-T23-mRNA	0.194	0.11	-0.0217	0.41	1.14	0.985	1.33	0.128	1	loglinear	A1 Astrocyte, Antigen Processing and Presentation	NM_010398.3:462
Atp6v1c1-mRNA	0.101	0.0573	-0.0114	0.213	1.07	0.992	1.16	0.129	1	loglinear	Ion Transport, Phagocytosis, Primed Microglia	NM_025494.3:640
Kpna1-mRNA	-0.0827	0.047	-0.175	0.00942	0.944	0.886	1.01	0.129	1	loglinear	Apoptosis, Interferon Signaling	NM_008465.5:805
Mkrn1-mRNA	0.112	0.0635	-0.0127	0.236	1.08	0.991	1.18	0.129	1	loglinear	Antigen Processing and Presentation	NM_018810.2:302
Ppm1a-mRNA	0.0893	0.0509	-0.0104	0.189	1.06	0.993	1.14	0.13	1	loglinear	MAPK & PI3K	NM_008910.3:602
Camk2d-mRNA	-0.161	0.0921	-0.342	0.0191	0.894	0.789	1.01	0.13	1	loglinear	Calcium Signaling	NM_001025439.1:1315
Orc5-mRNA	0.158	0.0905	-0.0197	0.335	1.12	0.986	1.26	0.132	1	loglinear	Cell Cycle	NM_011959.2:943
Sod1-mRNA	0.1	0.0576	-0.0127	0.213	1.07	0.991	1.16	0.133	1	loglinear	Myelogenesis, Neurogenesis, Oxidative & Nitrosative Stress	NM_011434.1:406
Map2k4-mRNA	0.1	0.0578	-0.0129	0.214	1.07	0.991	1.16	0.133	1	loglinear	MAPK & PI3K	NM_009157.4:928
Pias1-mRNA	-0.154	0.0896	-0.33	0.0213	0.899	0.796	1.01	0.136	1	loglinear	Interferon Signaling, JAK-STAT	NM_019663.3:1290
Adgra2-mRNA	-0.32	0.186	-0.684	0.0443	0.801	0.622	1.03	0.136	1	lm.nb	Blood Brain Barrier	NM_054044.2:2855
Ap2m1-mRNA	0.07	0.041	-0.0104	0.15	1.05	0.993	1.11	0.139	1	loglinear	Gap Junctions	NM_009679.2:1294
Adora1-mRNA	-0.0909	0.0536	-0.196	0.0142	0.939	0.873	1.01	0.141	1	loglinear	Neuroactive Ligands and Receptors, Purinergic Signaling	NM_001008533.3:1603
Fgf13-mRNA	0.16	0.0947	-0.0255	0.346	1.12	0.982	1.27	0.142	1	loglinear	Cytoskeletal Dynamics, Neurogenesis	NM_010200.2:700
Camk2g-mRNA	0.126	0.0746	-0.0205	0.272	1.09	0.986	1.21	0.143	1	loglinear	Calcium Signaling	NM_001039139.2:192
Calm3-mRNA	0.118	0.0703	-0.0201	0.255	1.09	0.986	1.19	0.145	1	loglinear	Calcium Signaling	NM_007590.3:404
Ncam2-mRNA	0.131	0.0786	-0.0227	0.285	1.1	0.984	1.22	0.146	1	loglinear	Cell Migration, Neurogenesis	NM_010954.4:1840
Dlgap1-mRNA	-0.132	0.0792	-0.287	0.0234	0.913	0.82	1.02	0.147	1	loglinear	Glutamatergic Synapse	NM_027712.3:1654
Btrc-mRNA	-0.138	0.083	-0.301	0.0246	0.909	0.812	1.02	0.147	1	loglinear	Antigen Processing and Presentation, T-cell signaling, Wnt Signaling	NM_009771.3:863
Gria3-mRNA	-0.129	0.0778	-0.282	0.0231	0.914	0.822	1.02	0.147	1	loglinear	Cannabinoid Signaling, Dopaminergic Synapse, Glutamatergic Synapse, Neuroactive Ligands and Receptors	NM_016886.3:390
Snap25-mRNA	-0.114	0.0686	-0.248	0.0204	0.924	0.842	1.01	0.148	1	loglinear	Cholinergic synapse, Dopaminergic Synapse, GABAergic Synapse, Glutamatergic Synapse, Serotonergic Synapse	NM_011428.3:248
Ulk1-mRNA	-0.116	0.0707	-0.255	0.0223	0.923	0.838	1.02	0.151	1	loglinear	Autophagy, Neurogenesis	NM_009469.3:2857
Adgrg1-mRNA	0.278	0.169	-0.0534	0.609	1.21	0.964	1.53	0.151	1	loglinear	Microglia Neurodegenerative Phenotype (MGnD), Neurogenesis	NM_018882.3:2145
Basp1-mRNA	0.116	0.0706	-0.0228	0.254	1.08	0.984	1.19	0.153	1	loglinear	Cytoskeletal Dynamics	NM_027395.2:223
Nlk-mRNA	-0.141	0.0861	-0.309	0.028	0.907	0.807	1.02	0.153	1	loglinear	Wnt Signaling	NM_008702.3:2545
Bhlhe41-mRNA	-0.0945	0.0579	-0.208	0.0189	0.937	0.866	1.01	0.154	1	loglinear	Circadian Signaling, Microglial Markers	NM_024469.1:100
Rapgef2-mRNA	-0.124	0.0762	-0.273	0.0253	0.918	0.827	1.02	0.155	1	loglinear	MAPK & PI3K	NM_001099624.2:1644
Cldn5-mRNA	-0.158	0.0976	-0.35	0.033	0.896	0.785	1.02	0.156	1	loglinear	Blood Brain Barrier, Cell Migration, Myelogenesis	NM_013805.4:100
C1qc-mRNA	-0.229	0.141	-0.506	0.0482	0.853	0.704	1.03	0.157	1	lm.nb	Complement System	NM_007574.2:708
Mertk-mRNA	-0.123	0.0758	-0.271	0.026	0.919	0.829	1.02	0.157	1	loglinear	Microglia Neurodegenerative Phenotype (MGnD), Primed Microglia	NM_008587.1:1320
Tiam1-mRNA	-0.172	0.107	-0.381	0.037	0.888	0.768	1.03	0.158	1	loglinear	Cytoskeletal Dynamics, Neurogenesis, Neurotrophin Signaling	NM_009384.3:4396
Hacd3-mRNA	0.0593	0.0368	-0.0128	0.131	1.04	0.991	1.1	0.158	1	loglinear	Lipid Metabolism	NM_021345.2:302
Tgfb1-mRNA	-0.175	0.108	-0.387	0.0379	0.886	0.765	1.03	0.158	1	loglinear	Microglia Neurodegenerative Phenotype (MGnD), TGF-Beta Signaling	NM_011577.1:1470
Gabra4-mRNA	0.212	0.132	-0.0467	0.471	1.16	0.968	1.39	0.159	1	lm.nb	Cannabinoid Signaling, GABAergic Synapse, Neuroactive Ligands and Receptors	NM_010251.2:1881
Chchd3-mRNA	0.18	0.112	-0.0397	0.399	1.13	0.973	1.32	0.159	1	loglinear	Glucose Metabolism	NM_025336.1:182
Unc79-mRNA	0.19	0.118	-0.042	0.422	1.14	0.971	1.34	0.16	1	loglinear	Ion Transport	NM_001081017.2:718
Syt13-mRNA	-0.0914	0.0574	-0.204	0.021	0.939	0.868	1.01	0.162	1	loglinear	Cytoskeletal Dynamics	NM_030725.4:450
Rnasel-mRNA	-0.237	0.149	-0.528	0.055	0.849	0.693	1.04	0.163	1	loglinear	Interferon Signaling	NM_011882.2:2386
Vdac3-mRNA	0.0832	0.0524	-0.0195	0.186	1.06	0.987	1.14	0.164	1	loglinear	Calcium Signaling	NM_001198998.1:118
Atp6v1e1-mRNA	0.104	0.0655	-0.0244	0.232	1.07	0.983	1.17	0.164	1	loglinear	Ion Transport, Phagocytosis	NM_007510.2:478
Rims1-mRNA	-0.141	0.089	-0.315	0.0335	0.907	0.804	1.02	0.164	1	loglinear	Cannabinoid Signaling, Cholinergic synapse, Dopaminergic Synapse, GABAergic Synapse, Glutamatergic Synapse	NM_053270.1:2220
Nwd1-mRNA	-0.143	0.0908	-0.32	0.0353	0.906	0.801	1.02	0.167	1	loglinear		NM_176940.5:3564
Skp1a-mRNA	0.131	0.0839	-0.0332	0.296	1.1	0.977	1.23	0.169	1	loglinear	Cell Cycle, Circadian Signaling, Proteotoxic Stress, Wnt Signaling	NM_011543.4:490
Aldh1a1-mRNA	0.208	0.133	-0.053	0.47	1.16	0.964	1.38	0.169	1	lm.nb	Astrocyte Markers	NM_013467.3:925
Prkcd-mRNA	0.0698	0.0447	-0.0178	0.157	1.05	0.988	1.12	0.169	1	loglinear	Neurotrophin Signaling, Phagocytosis	NM_011103.2:1265
Mbp-mRNA	0.185	0.119	-0.0479	0.417	1.14	0.967	1.34	0.171	1	lm.nb	Myelogenesis, Oligodendrocyte Markers	NM_010777.3:761
Clta-mRNA	0.0701	0.0451	-0.0182	0.159	1.05	0.987	1.12	0.171	1	loglinear	Gap Junctions, Wnt Signaling	NM_001080385.2:340
Slc8a1-mRNA	0.129	0.0829	-0.0337	0.291	1.09	0.977	1.22	0.171	1	loglinear	Calcium Signaling	NM_011406.3:120
Tnfrsf21-mRNA	-0.118	0.0763	-0.268	0.0312	0.921	0.83	1.02	0.172	1	loglinear	Cytokines, Oligodendrocyte DifferentiationMaturation	NM_178589.3:1455
Lpar6-mRNA	-0.427	0.277	-0.97	0.115	0.744	0.511	1.08	0.173	1	lm.nb	Neuroactive Ligands and Receptors, Purinergic Signaling	NM_175116.4:730
Tmsb4x-mRNA	0.141	0.092	-0.039	0.322	1.1	0.973	1.25	0.175	1	loglinear	Cytoskeletal Dynamics, Homeostatic Microglia	NM_021278.2:136
Islr2-mRNA	0.135	0.0886	-0.0388	0.309	1.1	0.973	1.24	0.179	1	loglinear	Neurogenesis	NM_001161538.1:1782
Bcas1-mRNA	0.179	0.118	-0.0536	0.411	1.13	0.964	1.33	0.182	1	loglinear	Myelogenesis	NM_029815.2:932
Ifnar1-mRNA	-0.108	0.0716	-0.248	0.0325	0.928	0.842	1.02	0.183	1	loglinear	Interferon Signaling	NM_010508.1:1195
Adcyap1r1-mRNA	-0.0588	0.0391	-0.136	0.0179	0.96	0.91	1.01	0.184	1	loglinear	Astrocyte Markers, Neuroactive Ligands and Receptors, Neurotrophin Signaling	NM_001025372.2:1005
Gnas-mRNA	-0.0738	0.0493	-0.17	0.0227	0.95	0.889	1.02	0.185	1	loglinear	Calcium Signaling, Dopaminergic Synapse, Glutamatergic Synapse, Microglia Neurodegenerative Phenotype (MGnD), Serotonergic Synapse	NM_010309.3:2592
Ywhag-mRNA	-0.0709	0.0474	-0.164	0.0221	0.952	0.893	1.02	0.186	1	loglinear	Cell Cycle, Neurogenesis	NM_018871.3:614
Myct1-mRNA	0.619	0.415	-0.194	1.43	1.54	0.874	2.7	0.186	1	lm.nb		NM_026793.2:180
Ptpn11-mRNA	-0.0638	0.0428	-0.148	0.0201	0.957	0.903	1.01	0.187	1	loglinear	Interferon Signaling, Neurogenesis, Neurotrophin Signaling	NM_011202.3:1295
Fbln5-mRNA	-0.324	0.217	-0.75	0.102	0.799	0.595	1.07	0.187	1	lm.nb	A1 Astrocyte	NM_001361987.1:1145
Gabrg2-mRNA	0.0939	0.0631	-0.0298	0.218	1.07	0.98	1.16	0.187	1	loglinear	Cannabinoid Signaling, GABAergic Synapse, Neuroactive Ligands and Receptors	NM_177408.5:1140
Opa1-mRNA	0.0559	0.0376	-0.0178	0.13	1.04	0.988	1.09	0.187	1	loglinear	Apoptosis, Neurogenesis	NM_001199177.1:2845
Map3k4-mRNA	-0.198	0.133	-0.46	0.0635	0.872	0.727	1.05	0.188	1	loglinear	MAPK & PI3K	NM_011948.2:2138
Atp1b1-mRNA	0.0449	0.0304	-0.0147	0.105	1.03	0.99	1.08	0.19	1	loglinear	Ion Transport	NM_009721.6:1018
Nf1-mRNA	-0.193	0.13	-0.448	0.0632	0.875	0.733	1.04	0.191	1	loglinear	Astrocyte DifferentiationFunction, MAPK & PI3K, Neurogenesis, Oligodendrocyte DifferentiationMaturation	NM_010897.2:2705
Agmo-mRNA	0.222	0.152	-0.0747	0.519	1.17	0.95	1.43	0.193	1	loglinear	Lipid Metabolism	NM_178767.5:710
Ngf-mRNA	0.33	0.225	-0.111	0.771	1.26	0.926	1.71	0.193	1	loglinear	Cytokines, Cytoskeletal Dynamics, Neurogenesis, Neurotrophin Signaling	NM_001112698.1:630
Rab6b-mRNA	-0.0717	0.049	-0.168	0.0243	0.951	0.89	1.02	0.193	1	loglinear	Primed Microglia	NM_173781.4:505
Sall3-mRNA	-0.411	0.282	-0.964	0.142	0.752	0.513	1.1	0.195	1	lm.nb	Neurogenesis	NM_178280.3:3720
Atg5-mRNA	0.241	0.166	-0.0845	0.566	1.18	0.943	1.48	0.197	1	lm.nb	Autophagy	NM_053069.6:305
Elmo1-mRNA	-0.0844	0.0584	-0.199	0.03	0.943	0.871	1.02	0.198	1	loglinear	Angiogenesis, Primed Microglia	NM_080288.2:1925
Eid1-mRNA	0.0575	0.0399	-0.0206	0.136	1.04	0.986	1.1	0.199	1	loglinear	Primed Microglia	NM_025613.3:494
Ube3c-mRNA	0.0726	0.0505	-0.0263	0.172	1.05	0.982	1.13	0.2	1	loglinear	Antigen Processing and Presentation	NM_133907.3:1670
Abce1-mRNA	-0.0984	0.0687	-0.233	0.0364	0.934	0.851	1.03	0.202	1	loglinear	Interferon Signaling	NM_015751.2:1428
Icam2-mRNA	-0.3	0.21	-0.712	0.113	0.812	0.611	1.08	0.204	1	loglinear	Cell Migration	NM_010494.1:375
Sirt5-mRNA	-0.176	0.123	-0.418	0.0663	0.885	0.749	1.05	0.205	1	loglinear	Glucose Metabolism	NM_178848.3:496
Fa2h-mRNA	-0.149	0.105	-0.355	0.0565	0.902	0.782	1.04	0.205	1	loglinear	Myelogenesis, Oligodendrocyte DifferentiationMaturation	NM_178086.3:644
Cltc-mRNA	-0.074	0.0524	-0.177	0.0287	0.95	0.885	1.02	0.207	1	loglinear	Gap Junctions, Wnt Signaling	NM_001003908.1:605
Atp9a-mRNA	0.0788	0.0559	-0.0307	0.188	1.06	0.979	1.14	0.208	1	loglinear	Ion Transport	NM_015731.3:2812
Cux2-mRNA	-0.157	0.111	-0.376	0.0614	0.897	0.771	1.04	0.208	1	loglinear	Neurogenesis, Neuronal Markers	NM_007804.2:516
Cacna2d1-mRNA	0.131	0.0931	-0.0516	0.313	1.09	0.965	1.24	0.209	1	loglinear	Calcium Signaling, Ion Transport	NM_001110845.1:3465
Casp3-mRNA	-0.24	0.171	-0.576	0.0961	0.847	0.671	1.07	0.211	1	lm.nb	Apoptosis	NM_009810.2:630
Kcnd1-mRNA	-0.224	0.16	-0.537	0.0898	0.856	0.689	1.06	0.212	1	loglinear	Ion Transport	NM_008423.1:1400
Pgk1-mRNA	-0.0418	0.03	-0.101	0.017	0.971	0.933	1.01	0.213	1	loglinear	Glucose Metabolism	NM_008828.2:507
Por-mRNA	-0.0654	0.0472	-0.158	0.027	0.956	0.896	1.02	0.215	1	loglinear	NO Metabolism and Signaling	NM_008898.1:94
Nefl-mRNA	-0.0796	0.0575	-0.192	0.033	0.946	0.875	1.02	0.215	1	loglinear	Cytoskeletal Dynamics, Neurogenesis, Neuronal Markers	NM_010910.1:1303
Ctsf-mRNA	0.0468	0.0338	-0.0194	0.113	1.03	0.987	1.08	0.215	1	loglinear	Apoptosis, Microglial Markers	NM_019861.1:625
Csnk2a1-mRNA	-0.0684	0.0495	-0.165	0.0286	0.954	0.892	1.02	0.216	1	loglinear	NF-kappaB Signaling, Wnt Signaling	NM_007788.3:1055
Abcg2-mRNA	0.196	0.143	-0.0836	0.476	1.15	0.944	1.39	0.219	1	loglinear	Blood Brain Barrier	NM_011920.3:1575
Got1-mRNA	-0.0521	0.038	-0.127	0.0223	0.965	0.916	1.02	0.219	1	loglinear	Glutamatergic Synapse	NM_010324.1:445
Myrf-mRNA	-0.177	0.13	-0.431	0.0773	0.885	0.742	1.06	0.222	1	lm.nb	Myelogenesis, Oligodendrocyte DifferentiationMaturation	NM_001033481.1:3154
Khsrp-mRNA	-0.119	0.0875	-0.291	0.0523	0.921	0.818	1.04	0.222	1	loglinear	Proteotoxic Stress	NM_010613.3:1095
Cables1-mRNA	-0.087	0.0642	-0.213	0.0388	0.941	0.863	1.03	0.224	1	loglinear	Cell Cycle	NM_022021.2:2105
Tlr2-mRNA	-0.348	0.257	-0.851	0.155	0.786	0.554	1.11	0.224	1	loglinear	NO Metabolism and Signaling, Oligodendrocyte DifferentiationMaturation, Primed Microglia	NM_011905.3:2370
Atr-mRNA	0.086	0.0636	-0.0386	0.211	1.06	0.974	1.16	0.225	1	loglinear	Cell Cycle	NM_019864.1:4392
Becn1-mRNA	-0.101	0.0749	-0.248	0.0455	0.932	0.842	1.03	0.225	1	loglinear	Autophagy	NM_019584.4:175
B3gnt5-mRNA	-0.333	0.247	-0.816	0.15	0.794	0.568	1.11	0.225	1	lm.nb	A2 Astrocyte	NM_001159407.1:1738
Jun-mRNA	-0.109	0.081	-0.268	0.0495	0.927	0.831	1.03	0.226	1	loglinear	MAPK & PI3K, Microglia Neurodegenerative Phenotype (MGnD), Microglial Markers, Neurogenesis, T-cell signaling, Wnt Signaling	NM_010591.2:1783
Scn8a-mRNA	-0.162	0.12	-0.398	0.0738	0.894	0.759	1.05	0.226	1	loglinear	Ion Transport, Myelogenesis	NM_011323.3:1192
Kcnq3-mRNA	-0.117	0.088	-0.29	0.055	0.922	0.818	1.04	0.23	1	loglinear	Cholinergic synapse, Ion Transport	NM_152923.2:384
Vegfa-mRNA	-0.121	0.0909	-0.299	0.0568	0.919	0.813	1.04	0.23	1	loglinear	Angiogenesis, Hypoxia, Microglia Neurodegenerative Phenotype (MGnD), Neurogenesis	NM_009505.4:1332
Itgam-mRNA	-0.219	0.164	-0.541	0.103	0.859	0.688	1.07	0.231	1	lm.nb	Cell Migration	NM_001082960.1:3025
Fcgr1-mRNA	-0.299	0.225	-0.74	0.142	0.813	0.599	1.1	0.232	1	loglinear	Antigen Processing and Presentation, Cytokines, Interferon Signaling, Phagocytosis	NM_010186.5:185
Gsn-mRNA	0.113	0.0851	-0.054	0.28	1.08	0.963	1.21	0.233	1	loglinear	Cytoskeletal Dynamics, Oligodendrocyte DifferentiationMaturation, Phagocytosis	NM_146120.3:624
Nefh-mRNA	-0.221	0.166	-0.547	0.106	0.858	0.685	1.08	0.233	1	lm.nb	Cytoskeletal Dynamics, Neurogenesis, Neuronal Markers	NM_010904.3:1340
Amigo1-mRNA	-0.0752	0.0567	-0.186	0.036	0.949	0.879	1.03	0.233	1	loglinear	Myelogenesis, Neurogenesis, Primed Microglia	NM_001004293.2:925
Hadh-mRNA	0.177	0.134	-0.085	0.439	1.13	0.943	1.36	0.233	1	lm.nb	Lipid Metabolism	NM_008212.3:883
Nrxn1-mRNA	0.0926	0.07	-0.0445	0.23	1.07	0.97	1.17	0.234	1	loglinear	Cell Migration, Neurogenesis	NM_001346960.1:2013
Adcy1-mRNA	-0.121	0.0918	-0.301	0.0586	0.919	0.812	1.04	0.234	1	loglinear	Calcium Signaling	NM_009622.2:3005
Gabrb3-mRNA	-0.0602	0.0455	-0.149	0.0291	0.959	0.902	1.02	0.235	1	loglinear	Cannabinoid Signaling, GABAergic Synapse, Neuroactive Ligands and Receptors, Serotonergic Synapse	NM_008071.3:1144
Abcc8-mRNA	-0.263	0.2	-0.655	0.129	0.833	0.635	1.09	0.236	1	lm.nb	Ion Transport	NM_011510.3:1740
Grk3-mRNA	-0.0921	0.07	-0.229	0.0452	0.938	0.853	1.03	0.237	1	loglinear	Glutamatergic Synapse	NM_177078.4:424
Cdc23-mRNA	-0.0522	0.0397	-0.13	0.0257	0.964	0.914	1.02	0.237	1	loglinear	Cell Cycle	NM_178347.4:1286
Adcy5-mRNA	0.113	0.0859	-0.0557	0.281	1.08	0.962	1.21	0.238	1	loglinear	Chemokines	NM_001012765.4:3904
Phyh-mRNA	0.0538	0.0415	-0.0275	0.135	1.04	0.981	1.1	0.242	1	loglinear	Lipid Metabolism	NM_010726.2:374
Dnm1-mRNA	-0.0644	0.0498	-0.162	0.0331	0.956	0.894	1.02	0.243	1	loglinear	Antigen Processing and Presentation, Cytoskeletal Dynamics, Gap Junctions	NM_010065.2:1786
Slc12a5-mRNA	-0.116	0.0907	-0.294	0.062	0.923	0.816	1.04	0.249	1	loglinear	GABAergic Synapse, Neurogenesis	NM_020333.2:1170
Cd47-mRNA	0.0704	0.0553	-0.038	0.179	1.05	0.974	1.13	0.25	1	loglinear	NO Metabolism and Signaling	NM_010581.3:165
Pmp22-mRNA	-0.203	0.16	-0.518	0.111	0.868	0.699	1.08	0.251	1	lm.nb	Myelogenesis	NM_008885.2:395
Fbxl3-mRNA	0.1	0.079	-0.0545	0.255	1.07	0.963	1.19	0.251	1	loglinear	Antigen Processing and Presentation, Circadian Signaling	NM_015822.2:724
Tln2-mRNA	-0.0986	0.0777	-0.251	0.0537	0.934	0.84	1.04	0.251	1	loglinear	Cell Migration	NM_001081242.2:7606
Arg2-mRNA	0.43	0.339	-0.234	1.09	1.35	0.85	2.13	0.252	1	lm.nb	NO Metabolism and Signaling	NM_009705.2:249
Ppt1-mRNA	-0.0879	0.0696	-0.224	0.0485	0.941	0.856	1.03	0.253	1	loglinear	Lipid Metabolism	NM_008917.3:826
Kcnv1-mRNA	0.124	0.0982	-0.0686	0.317	1.09	0.954	1.25	0.254	1	loglinear	Ion Transport	NM_026200.3:1030
Ywhaz-mRNA	-0.0575	0.0457	-0.147	0.032	0.961	0.903	1.02	0.255	1	loglinear	Cell Cycle, Neurogenesis, Wnt Signaling	NM_011740.2:455
Fig4-mRNA	0.0841	0.0668	-0.0468	0.215	1.06	0.968	1.16	0.255	1	loglinear	Myelogenesis, Neurogenesis	NM_133999.1:755
H2-D1-mRNA	-0.149	0.119	-0.383	0.0841	0.902	0.767	1.06	0.256	1	loglinear	A1 Astrocyte, Antigen Processing and Presentation	NM_010380.3:546
Il34-mRNA	0.131	0.104	-0.0737	0.335	1.09	0.95	1.26	0.256	1	loglinear	Cytokines	NM_001135100.1:848
Kitl-mRNA	-0.139	0.111	-0.357	0.0797	0.908	0.781	1.06	0.26	1	loglinear	MAPK & PI3K	NM_013598.1:280
Il18-mRNA	0.116	0.0938	-0.0675	0.3	1.08	0.954	1.23	0.261	1	loglinear	Astrocyte Markers, Cytokines	NM_008360.1:270
Slc17a7-mRNA	0.121	0.0981	-0.071	0.313	1.09	0.952	1.24	0.263	1	loglinear	Cannabinoid Signaling, Glutamatergic Synapse, Neuronal Markers	NM_182993.2:530
Acly-mRNA	-0.106	0.0859	-0.274	0.0626	0.929	0.827	1.04	0.264	1	loglinear	Lipid Metabolism	NM_001199296.1:1397
Mbtps1-mRNA	0.105	0.0854	-0.0626	0.272	1.08	0.958	1.21	0.266	1	loglinear	Proteotoxic Stress	NM_019709.3:1155
Mef2a-mRNA	0.0463	0.0379	-0.0279	0.121	1.03	0.981	1.09	0.267	1	loglinear	Cytokines, Microglia Neurodegenerative Phenotype (MGnD), Neurogenesis, Neurotrophin Signaling	NM_001033713.1:486
Srpr-mRNA	0.0911	0.0745	-0.055	0.237	1.07	0.963	1.18	0.268	1	loglinear	Proteotoxic Stress	NM_026130.1:255
Slc6a1-mRNA	0.0642	0.0527	-0.0391	0.168	1.05	0.973	1.12	0.269	1	loglinear	Astrocyte Markers, GABAergic Synapse	NM_178703.4:1865
Hspa9-mRNA	-0.102	0.0839	-0.267	0.0622	0.932	0.831	1.04	0.269	1	loglinear	Primed Microglia	NM_010481.2:1080
Acot13-mRNA	0.0814	0.0669	-0.0498	0.213	1.06	0.966	1.16	0.27	1	loglinear	Lipid Metabolism	NM_025790.2:190
Pkd2-mRNA	-0.0782	0.0644	-0.205	0.048	0.947	0.868	1.03	0.27	1	loglinear	NO Metabolism and Signaling	NM_008861.3:816
Trim35-mRNA	-0.107	0.0878	-0.279	0.0655	0.929	0.824	1.05	0.27	1	loglinear	Interferon Signaling	NM_029979.3:1410
Pcca-mRNA	0.142	0.118	-0.089	0.373	1.1	0.94	1.3	0.273	1	loglinear	Lipid Metabolism	NM_144844.2:1558
Adgrl4-mRNA	0.0915	0.0766	-0.0586	0.242	1.07	0.96	1.18	0.277	1	loglinear	Blood Brain Barrier	NM_133222.3:1106
Xk-mRNA	-0.167	0.14	-0.441	0.107	0.891	0.737	1.08	0.278	1	loglinear	Neurogenesis	NM_023500.2:466
Kcnab1-mRNA	0.093	0.0795	-0.0628	0.249	1.07	0.957	1.19	0.286	1	loglinear	Ion Transport	NM_001289450.1:1060
Serping1-mRNA	-0.175	0.15	-0.469	0.119	0.886	0.723	1.09	0.287	1	loglinear	A1 Astrocyte, Complement System	NM_009776.3:1480
Th-mRNA	0.313	0.268	-0.212	0.837	1.24	0.863	1.79	0.287	1	lm.nb	Dopaminergic Synapse	NM_009377.1:235
Txn1-mRNA	0.0563	0.0482	-0.0382	0.151	1.04	0.974	1.11	0.287	1	loglinear	Inflammasome, Oxidative & Nitrosative Stress, Primed Microglia	NM_011660.3:280
Tap1-mRNA	0.29	0.249	-0.198	0.779	1.22	0.872	1.72	0.288	1	loglinear	Antigen Processing and Presentation, Primed Microglia	NM_001161730.1:856
Chil1-mRNA	-0.138	0.118	-0.37	0.0942	0.909	0.774	1.07	0.288	1	loglinear	Astrocyte Markers	NM_007695.2:337
Hexb-mRNA	-0.135	0.116	-0.364	0.093	0.91	0.777	1.07	0.289	1	loglinear	Homeostatic Microglia, Microglial Markers, Neurogenesis	NM_010422.2:805
Sphk1-mRNA	-0.507	0.441	-1.37	0.356	0.704	0.387	1.28	0.294	1	lm.nb	A2 Astrocyte, Calcium Signaling, Phagocytosis	NM_011451.3:562
Slc25a17-mRNA	0.124	0.108	-0.0876	0.335	1.09	0.941	1.26	0.295	1	loglinear	Lipid Metabolism	NM_011399.3:706
Thrb-mRNA	-0.0961	0.0839	-0.261	0.0684	0.936	0.835	1.05	0.296	1	loglinear	Neuroactive Ligands and Receptors	NM_009380.3:1050
Psmd10-mRNA	0.128	0.114	-0.0941	0.351	1.09	0.937	1.28	0.301	1	loglinear	Antigen Processing and Presentation	NM_001164177.1:215
Camk4-mRNA	-0.13	0.115	-0.355	0.0956	0.914	0.782	1.07	0.302	1	loglinear	Calcium Signaling	NM_009793.3:1240
Ccl6-mRNA	-0.39	0.347	-1.07	0.289	0.763	0.477	1.22	0.304	1	lm.nb	Chemokines	NM_009139.3:432
Ppp3cb-mRNA	0.0455	0.0406	-0.0341	0.125	1.03	0.977	1.09	0.305	1	loglinear	Calcium Signaling, MAPK & PI3K	NM_008914.1:290
Tmem119-mRNA	-0.274	0.245	-0.753	0.205	0.827	0.593	1.15	0.305	1	loglinear	Microglia Neurodegenerative Phenotype (MGnD), Microglial Markers, Primed Microglia, Stage 1 DAM	NM_146162.3:353
Eif2b5-mRNA	0.059	0.0528	-0.0444	0.162	1.04	0.97	1.12	0.306	1	loglinear	Astrocyte DifferentiationFunction, Myelogenesis, Oligodendrocyte DifferentiationMaturation	NM_172265.2:792
Tlr3-mRNA	-0.153	0.138	-0.423	0.117	0.9	0.746	1.08	0.31	1	loglinear	NF-kappaB Signaling	NM_126166.2:1165
Aplp2-mRNA	-0.0763	0.0692	-0.212	0.0593	0.948	0.863	1.04	0.312	1	loglinear	Primed Microglia	NM_001102456.2:470
Sec23a-mRNA	0.0481	0.0443	-0.0388	0.135	1.03	0.973	1.1	0.319	1	loglinear	Antigen Processing and Presentation, Proteotoxic Stress	NM_009147.2:1445
Nkiras1-mRNA	-0.0591	0.0544	-0.166	0.0476	0.96	0.891	1.03	0.319	1	loglinear	Cytokines	NM_023526.3:400
Emcn-mRNA	-0.13	0.12	-0.366	0.106	0.914	0.776	1.08	0.321	1	loglinear		NM_001163522.1:230
Dnajc5-mRNA	-0.0821	0.076	-0.231	0.0669	0.945	0.852	1.05	0.322	1	loglinear	GABAergic Synapse, Proteotoxic Stress	NM_016775.3:231
Erbb3-mRNA	0.253	0.235	-0.207	0.713	1.19	0.866	1.64	0.322	1	lm.nb	MAPK & PI3K, Neurogenesis	NM_010153.1:1290
Tlr4-mRNA	-0.242	0.225	-0.683	0.199	0.846	0.623	1.15	0.324	1	loglinear	Apoptosis, Astrocyte DifferentiationFunction, NF-kappaB Signaling, NO Metabolism and Signaling	NM_021297.3:2036
Jak2-mRNA	-0.147	0.137	-0.416	0.122	0.903	0.749	1.09	0.325	1	loglinear	JAK-STAT, NO Metabolism and Signaling	NM_008413.2:1049
P2ry14-mRNA	0.262	0.245	-0.217	0.742	1.2	0.86	1.67	0.325	1	loglinear	Neuroactive Ligands and Receptors, Purinergic Signaling	NM_001008497.2:492
Ahcyl1-mRNA	-0.0649	0.0609	-0.184	0.0544	0.956	0.88	1.04	0.328	1	loglinear	Angiogenesis, Astrocyte Markers	NM_001357113.1:1340
Prkar1a-mRNA	-0.036	0.0339	-0.102	0.0305	0.975	0.931	1.02	0.33	1	loglinear	Insulin Signaling	NM_001313973.2:1270
Epb41l2-mRNA	-0.0667	0.0629	-0.19	0.0566	0.955	0.877	1.04	0.33	1	loglinear	Cytoskeletal Dynamics	NM_001199265.1:870
Pdha1-mRNA	0.0487	0.046	-0.0415	0.139	1.03	0.972	1.1	0.331	1	loglinear	Glucose Metabolism	NM_008810.3:440
Eif2ak1-mRNA	0.0427	0.0404	-0.0365	0.122	1.03	0.975	1.09	0.331	1	loglinear	Proteotoxic Stress	NM_013557.2:570
Tbr1-mRNA	-0.101	0.0955	-0.288	0.0863	0.932	0.819	1.06	0.331	1	loglinear	Neurogenesis	NM_009322.3:1010
Flt1-mRNA	-0.126	0.12	-0.361	0.109	0.916	0.779	1.08	0.334	1	loglinear	Hypoxia, MAPK & PI3K	NM_010228.3:1550
Ubqln2-mRNA	-0.0737	0.0704	-0.212	0.0643	0.95	0.863	1.05	0.336	1	loglinear	Proteotoxic Stress	NM_018798.2:1970
Pllp-mRNA	-0.12	0.116	-0.347	0.106	0.92	0.786	1.08	0.338	1	loglinear	Myelogenesis	NM_026385.3:345
Mtor-mRNA	-0.0985	0.095	-0.285	0.0876	0.934	0.821	1.06	0.34	1	loglinear	Autophagy, Insulin Signaling, Neurogenesis	NM_020009.2:2432
Amph-mRNA	-0.0594	0.0573	-0.172	0.053	0.96	0.888	1.04	0.34	1	loglinear	Phagocytosis	NM_175007.1:1212
Cst3-mRNA	0.127	0.123	-0.115	0.369	1.09	0.923	1.29	0.343	1	lm.nb	Homeostatic Microglia	NM_009976.3:214
Gabra1-mRNA	0.0553	0.0537	-0.05	0.161	1.04	0.966	1.12	0.343	1	loglinear	Cannabinoid Signaling, GABAergic Synapse, Neuroactive Ligands and Receptors	NM_010250.4:905
Pmepa1-mRNA	-0.12	0.117	-0.349	0.109	0.92	0.785	1.08	0.343	1	loglinear	TGF-Beta Signaling	NM_022995.3:364
Abi2-mRNA	0.0609	0.0596	-0.0559	0.178	1.04	0.962	1.13	0.346	1	loglinear	Angiogenesis, Neurogenesis	NM_001198570.1:1524
Ywhae-mRNA	0.032	0.0315	-0.0298	0.0938	1.02	0.98	1.07	0.349	1	loglinear	Cell Cycle, Neurogenesis, Neurotrophin Signaling	NM_009536.4:428
Extl2-mRNA	-0.0514	0.0507	-0.151	0.0479	0.965	0.901	1.03	0.349	1	loglinear	Proteotoxic Stress	NM_001163514.1:1052
Gas7-mRNA	-0.117	0.116	-0.346	0.111	0.922	0.787	1.08	0.352	1	loglinear	Neurogenesis, Primed Microglia	NM_001277080.1:565
Ube2n-mRNA	0.051	0.0506	-0.0482	0.15	1.04	0.967	1.11	0.352	1	loglinear	Antigen Processing and Presentation	NM_080560.3:340
Mad2l1-mRNA	-0.295	0.293	-0.87	0.28	0.815	0.547	1.21	0.354	1	loglinear	Cell Cycle	NM_019499.5:750
Ap3m2-mRNA	-0.0725	0.0723	-0.214	0.0691	0.951	0.862	1.05	0.354	1	loglinear	Primed Microglia	NM_001122820.1:425
Prkcq-mRNA	0.142	0.141	-0.135	0.419	1.1	0.91	1.34	0.355	1	loglinear	NF-kappaB Signaling, T-cell signaling	NM_008859.2:1210
Slc17a6-mRNA	-0.0626	0.0627	-0.185	0.0603	0.958	0.879	1.04	0.357	1	loglinear	Cannabinoid Signaling, Glutamatergic Synapse	NM_080853.3:2231
Asns-mRNA	0.0446	0.0447	-0.043	0.132	1.03	0.971	1.1	0.357	1	loglinear	Proteotoxic Stress	NM_012055.3:1606
Tspo-mRNA	0.244	0.245	-0.237	0.724	1.18	0.849	1.65	0.358	1	lm.nb	Neuroactive Ligands and Receptors, Neurogenesis, NO Metabolism and Signaling	NM_009775.4:241
Mal2-mRNA	0.112	0.114	-0.111	0.336	1.08	0.926	1.26	0.362	1	loglinear	Myelogenesis	NM_178920.2:350
Nuak1-mRNA	-0.156	0.159	-0.467	0.155	0.898	0.724	1.11	0.364	1	loglinear	Primed Microglia	NM_001004363.2:2180
Plcb4-mRNA	-0.101	0.104	-0.304	0.102	0.932	0.81	1.07	0.365	1	loglinear	Calcium Signaling, Wnt Signaling	NM_013829.2:242
Igtp-mRNA	0.267	0.274	-0.271	0.805	1.2	0.829	1.75	0.368	1	lm.nb	Interferon Signaling	NM_018738.4:520
Adar-mRNA	-0.0898	0.0928	-0.272	0.092	0.94	0.828	1.07	0.37	1	loglinear	Interferon Signaling	NM_001038587.3:2102
Gria4-mRNA	0.106	0.11	-0.109	0.321	1.08	0.927	1.25	0.373	1	loglinear	Cannabinoid Signaling, Dopaminergic Synapse, Glutamatergic Synapse, Neuroactive Ligands and Receptors	NM_001113180.1:1274
Hectd1-mRNA	-0.0729	0.0762	-0.222	0.0765	0.951	0.857	1.05	0.376	1	loglinear	Antigen Processing and Presentation	NM_144788.2:1290
Unc80-mRNA	-0.0644	0.0676	-0.197	0.0681	0.956	0.872	1.05	0.377	1	loglinear	Ion Transport	NM_175510.3:62
Dnm1l-mRNA	-0.0325	0.0344	-0.0999	0.0348	0.978	0.933	1.02	0.381	1	loglinear	Apoptosis, Neurogenesis	NM_001025947.1:2075
Gria2-mRNA	-0.0728	0.0769	-0.224	0.078	0.951	0.856	1.06	0.381	1	loglinear	Cannabinoid Signaling, Dopaminergic Synapse, Glutamatergic Synapse, Neuroactive Ligands and Receptors	NM_001039195.1:852
Stxbp1-mRNA	-0.0706	0.0752	-0.218	0.0767	0.952	0.86	1.05	0.384	1	loglinear	Neurogenesis	NM_001113569.1:406
Sptan1-mRNA	-0.0763	0.0815	-0.236	0.0835	0.948	0.849	1.06	0.385	1	loglinear	Neurogenesis	NM_001177667.1:7553
C9orf72-mRNA	-0.0873	0.0937	-0.271	0.0964	0.941	0.829	1.07	0.388	1	loglinear	Autophagy, Cytoskeletal Dynamics	NM_001081343.1:1020
Gla-mRNA	0.0952	0.103	-0.106	0.297	1.07	0.929	1.23	0.39	1	loglinear	NO Metabolism and Signaling	NM_013463.2:406
Tardbp-mRNA	-0.0585	0.0635	-0.183	0.066	0.96	0.881	1.05	0.392	1	loglinear	Proteotoxic Stress	NM_001008545.2:825
Sybu-mRNA	-0.0621	0.0677	-0.195	0.0706	0.958	0.874	1.05	0.395	1	loglinear	Cytoskeletal Dynamics	NM_176998.4:1685
Itm2a-mRNA	0.188	0.206	-0.216	0.592	1.14	0.861	1.51	0.398	1	lm.nb	Blood Brain Barrier	NM_008409.2:670
Tbk1-mRNA	-0.12	0.133	-0.379	0.14	0.92	0.769	1.1	0.402	1	loglinear	Autophagy, Cytokines, NF-kappaB Signaling	NM_019786.4:440
Rtn4-mRNA	0.0486	0.0542	-0.0576	0.155	1.03	0.961	1.11	0.404	1	loglinear	Blood Brain Barrier, Neurogenesis	NM_194053.3:930
Atp2a2-mRNA	-0.0468	0.0522	-0.149	0.0554	0.968	0.902	1.04	0.404	1	loglinear	Calcium Signaling, Ion Transport	NM_009722.3:1953
Rtn1-mRNA	-0.0618	0.0692	-0.197	0.0739	0.958	0.872	1.05	0.407	1	loglinear	Neurogenesis	NM_001007596.2:590
Trim2-mRNA	-0.0427	0.0481	-0.137	0.0515	0.971	0.909	1.04	0.409	1	loglinear	Interferon Signaling, Primed Microglia	NM_001271725.1:702
Thy1-mRNA	0.0486	0.0548	-0.0587	0.156	1.03	0.96	1.11	0.409	1	loglinear	Cytoskeletal Dynamics, Neurogenesis	NM_009382.3:425
Rad23b-mRNA	0.0836	0.0946	-0.102	0.269	1.06	0.932	1.21	0.411	1	loglinear	Proteotoxic Stress	NM_009011.4:812
Itga7-mRNA	-0.169	0.192	-0.544	0.207	0.89	0.686	1.15	0.413	1	lm.nb	Cell Migration	NM_008398.2:2435
Ncam1-mRNA	-0.0369	0.042	-0.119	0.0454	0.975	0.921	1.03	0.414	1	loglinear	Cell Migration, Neurogenesis, Neuronal Markers	NM_001113204.1:740
Fcgrt-mRNA	0.056	0.0638	-0.0691	0.181	1.04	0.953	1.13	0.414	1	loglinear	Astrocyte Markers	NM_010189.3:750
Prkci-mRNA	-0.0768	0.0876	-0.249	0.095	0.948	0.842	1.07	0.415	1	loglinear	Insulin Signaling, Neurogenesis	NM_008857.3:1635
Panx1-mRNA	-0.0639	0.0735	-0.208	0.0802	0.957	0.866	1.06	0.418	1	loglinear	Inflammasome	NM_019482.2:1322
Cnr1-mRNA	0.0721	0.0831	-0.0907	0.235	1.05	0.939	1.18	0.419	1	loglinear	Cannabinoid Signaling, Neuroactive Ligands and Receptors	NM_007726.3:678
Lgmn-mRNA	-0.0318	0.0368	-0.104	0.0402	0.978	0.931	1.03	0.42	1	loglinear	Antigen Processing and Presentation, Microglial Markers	NM_011175.3:370
Trim45-mRNA	-0.147	0.17	-0.481	0.187	0.903	0.717	1.14	0.421	1	lm.nb	Interferon Signaling	NM_001165952.1:1592
Klhl12-mRNA	0.0565	0.0656	-0.072	0.185	1.04	0.951	1.14	0.422	1	loglinear	Wnt Signaling	NM_153128.2:1068
Tsc1-mRNA	-0.062	0.0722	-0.203	0.0794	0.958	0.868	1.06	0.423	1	loglinear	Autophagy, Cytoskeletal Dynamics, Insulin Signaling, Neurogenesis	NM_001289575.1:315
Grm1-mRNA	-0.107	0.124	-0.35	0.136	0.929	0.785	1.1	0.423	1	lm.nb	Calcium Signaling, Cannabinoid Signaling, Glutamatergic Synapse, Neuroactive Ligands and Receptors	NM_001114333.2:2125
Slc38a1-mRNA	-0.106	0.124	-0.348	0.136	0.929	0.785	1.1	0.423	1	loglinear	GABAergic Synapse, Glutamatergic Synapse	NM_001166458.1:1030
Nckap1-mRNA	0.0297	0.0352	-0.0392	0.0986	1.02	0.973	1.07	0.43	1	loglinear	Angiogenesis, Neurogenesis	NM_016965.2:839
Ckb-mRNA	0.04	0.0478	-0.0537	0.134	1.03	0.963	1.1	0.435	1	loglinear	Astrocyte Markers, Primed Microglia	NM_021273.4:865
Cd109-mRNA	-0.261	0.313	-0.874	0.351	0.834	0.546	1.28	0.435	1	loglinear	A2 Astrocyte	NM_153098.3:2720
Sparc-mRNA	0.0866	0.105	-0.118	0.292	1.06	0.921	1.22	0.439	1	loglinear	Homeostatic Microglia, Primed Microglia	NM_001290817.1:815
Ptprm-mRNA	-0.0746	0.0903	-0.252	0.102	0.95	0.84	1.07	0.44	1	loglinear	Cell Migration, Neurogenesis	NM_008984.2:2860
Slc9b2-mRNA	-0.322	0.392	-1.09	0.447	0.8	0.469	1.36	0.443	1	lm.nb	Ion Transport	NM_178877.6:1282
Gjb1-mRNA	0.129	0.158	-0.18	0.439	1.09	0.883	1.36	0.444	1	lm.nb	Gap Junctions	NM_008124.2:113
Prkcz-mRNA	0.047	0.0574	-0.0656	0.16	1.03	0.956	1.12	0.444	1	loglinear	Insulin Signaling, Neurogenesis	NM_001355178.1:1200
Olfml3-mRNA	0.116	0.142	-0.162	0.393	1.08	0.894	1.31	0.445	1	lm.nb	Microglial Markers, Primed Microglia	NM_133859.2:1035
Itpr1-mRNA	-0.107	0.131	-0.365	0.15	0.928	0.776	1.11	0.445	1	lm.nb	Apoptosis, Calcium Signaling	NM_010585.2:660
Serpina3n-mRNA	-0.188	0.231	-0.641	0.264	0.878	0.641	1.2	0.446	1	lm.nb	Astrocyte Markers	NM_009252.2:119
Cyp4x1-mRNA	0.0855	0.106	-0.122	0.293	1.06	0.919	1.22	0.45	1	loglinear	Serotonergic Synapse	NM_001003947.1:564
P2ry13-mRNA	0.126	0.156	-0.181	0.433	1.09	0.882	1.35	0.451	1	loglinear	Microglial Markers, Neuroactive Ligands and Receptors, Primed Microglia, Purinergic Signaling	NM_028808.3:475
Nmnat2-mRNA	-0.0599	0.0748	-0.207	0.0868	0.959	0.867	1.06	0.454	1	loglinear	Cytoskeletal Dynamics	NM_175460.3:544
Zfp365-mRNA	0.0878	0.11	-0.128	0.304	1.06	0.915	1.23	0.456	1	loglinear	Neurogenesis, Oligodendrocyte DifferentiationMaturation	NM_178679.2:1118
Sox9-mRNA	0.0933	0.118	-0.138	0.324	1.07	0.909	1.25	0.458	1	loglinear	Astrocyte Markers, Neurogenesis, Oligodendrocyte DifferentiationMaturation	NM_011448.4:1036
Rab1a-mRNA	0.0304	0.0384	-0.045	0.106	1.02	0.969	1.08	0.459	1	loglinear	Autophagy	NM_008996.4:675
Mapk9-mRNA	0.0357	0.0455	-0.0535	0.125	1.03	0.964	1.09	0.463	1	loglinear	MAPK & PI3K	NM_207692.1:260
Mafb-mRNA	-0.162	0.207	-0.569	0.244	0.894	0.674	1.18	0.463	1	loglinear	Microglia Neurodegenerative Phenotype (MGnD), Microglial Markers	NM_010658.3:572
Ifit3-mRNA	0.111	0.141	-0.166	0.388	1.08	0.891	1.31	0.463	1	lm.nb	Interferon Signaling	NM_010501.2:846
Atrn-mRNA	-0.0506	0.0654	-0.179	0.0777	0.966	0.883	1.06	0.469	1	loglinear	Myelogenesis	NM_009730.2:1375
Dock3-mRNA	-0.0692	0.0911	-0.248	0.109	0.953	0.842	1.08	0.476	1	loglinear	Neurotrophin Signaling	NM_153413.2:590
Ifit1-mRNA	0.37	0.488	-0.587	1.33	1.29	0.666	2.51	0.477	1	lm.nb	Interferon Signaling	NM_008331.2:890
Chrm2-mRNA	0.0874	0.115	-0.139	0.314	1.06	0.908	1.24	0.477	1	loglinear	Calcium Signaling, Cholinergic synapse, Neuroactive Ligands and Receptors	NM_203491.3:615
Spp1-mRNA	-0.133	0.176	-0.478	0.212	0.912	0.718	1.16	0.478	1	lm.nb	Microglia Neurodegenerative Phenotype (MGnD), Neurogenesis, Primed Microglia	NM_009263.3:420
Anapc1-mRNA	-0.0604	0.0798	-0.217	0.096	0.959	0.861	1.07	0.478	1	loglinear	Cell Cycle	NM_008569.2:908
Fabp5-mRNA	0.0911	0.121	-0.145	0.327	1.07	0.904	1.25	0.479	1	loglinear	Microglia Neurodegenerative Phenotype (MGnD)	NM_010634.3:303
Gls-mRNA	0.0374	0.0498	-0.0603	0.135	1.03	0.959	1.1	0.481	1	loglinear	GABAergic Synapse, Glutamatergic Synapse	NM_001113383.1:976
App-mRNA	-0.0307	0.0409	-0.111	0.0495	0.979	0.926	1.03	0.482	1	loglinear	Astrocyte DifferentiationFunction, Cytoskeletal Dynamics, Neurogenesis, Serotonergic Synapse	NM_007471.2:511
Dnaja2-mRNA	0.0487	0.066	-0.0805	0.178	1.03	0.946	1.13	0.488	1	loglinear	Proteotoxic Stress	NM_019794.4:1045
Dnm3-mRNA	-0.0621	0.0844	-0.228	0.103	0.958	0.854	1.07	0.489	1	loglinear	Antigen Processing and Presentation, Cytoskeletal Dynamics, Neurogenesis	NM_001038619.1:482
Ret-mRNA	-0.15	0.205	-0.552	0.251	0.901	0.682	1.19	0.491	1	lm.nb	Neurogenesis	NM_009050.2:1608
Ppp2r2b-mRNA	0.0252	0.0343	-0.0421	0.0925	1.02	0.971	1.07	0.491	1	loglinear	Dopaminergic Synapse	NM_028392.3:522
Adam22-mRNA	-0.0414	0.0565	-0.152	0.0693	0.972	0.9	1.05	0.491	1	loglinear	Cytoskeletal Dynamics, Myelogenesis	NM_001007220.2:382
Rbx1-mRNA	0.0542	0.0754	-0.0936	0.202	1.04	0.937	1.15	0.499	1	loglinear	Cell Cycle, Circadian Signaling, Hypoxia, Proteotoxic Stress, Wnt Signaling	NM_019712.3:185
Adora2b-mRNA	0.162	0.226	-0.281	0.604	1.12	0.823	1.52	0.501	1	lm.nb	Calcium Signaling, Neuroactive Ligands and Receptors, Purinergic Signaling	NM_007413.4:654
Akt1-mRNA	0.0507	0.0709	-0.0882	0.19	1.04	0.941	1.14	0.501	1	loglinear	MAPK & PI3K	NM_001165894.1:898
Gphn-mRNA	0.0459	0.0647	-0.0809	0.173	1.03	0.945	1.13	0.505	1	loglinear	GABAergic Synapse	NM_145965.2:1212
Prkacb-mRNA	-0.0567	0.0809	-0.215	0.102	0.961	0.861	1.07	0.51	1	loglinear	Calcium Signaling, MAPK & PI3K, Wnt Signaling	NM_001164198.1:760
Ppm1l-mRNA	-0.0423	0.0605	-0.161	0.0763	0.971	0.895	1.05	0.511	1	loglinear	Primed Microglia	NM_178726.3:1425
Cdk7-mRNA	0.0577	0.0832	-0.105	0.221	1.04	0.93	1.17	0.514	1	loglinear	Cell Cycle	NM_009874.3:412
Pccb-mRNA	0.0575	0.0829	-0.105	0.22	1.04	0.93	1.16	0.514	1	loglinear	Lipid Metabolism	NM_025835.2:344
Gng2-mRNA	-0.0288	0.0415	-0.11	0.0526	0.98	0.926	1.04	0.514	1	loglinear	Cannabinoid Signaling, Cholinergic synapse, Dopaminergic Synapse, GABAergic Synapse, Glutamatergic Synapse, Primed Microglia, Serotonergic Synapse	NM_010315.4:474
Cdk5r1-mRNA	0.061	0.0884	-0.112	0.234	1.04	0.925	1.18	0.516	1	loglinear	Cytoskeletal Dynamics, Neurogenesis, Neurotrophin Signaling	NM_009871.3:1285
Ptgis-mRNA	-0.163	0.238	-0.63	0.304	0.893	0.646	1.23	0.52	1	loglinear	Lipid Metabolism, NO Metabolism and Signaling	NM_008968.3:1064
Igfbp5-mRNA	-0.0622	0.0912	-0.241	0.117	0.958	0.846	1.08	0.521	1	loglinear	Insulin Signaling	NM_010518.2:1001
Olig1-mRNA	0.0566	0.0831	-0.106	0.219	1.04	0.929	1.16	0.522	1	loglinear	Oligodendrocyte DifferentiationMaturation	NM_016968.4:704
Axl-mRNA	0.085	0.125	-0.16	0.33	1.06	0.895	1.26	0.522	1	loglinear	Angiogenesis, Astrocyte Markers, Microglia Neurodegenerative Phenotype (MGnD), Neurogenesis, Primed Microglia, Stage 2 DAM	NM_009465.4:437
Camk2a-mRNA	0.0729	0.108	-0.138	0.284	1.05	0.909	1.22	0.523	1	lm.nb	Calcium Signaling	NM_177407.4:1257
Grm2-mRNA	-0.0785	0.116	-0.306	0.149	0.947	0.809	1.11	0.524	1	loglinear	Glutamatergic Synapse, Neuroactive Ligands and Receptors	NM_001160353.1:2770
Gpr34-mRNA	0.141	0.21	-0.271	0.553	1.1	0.829	1.47	0.526	1	lm.nb	Microglia Neurodegenerative Phenotype (MGnD), Microglial Markers, Primed Microglia	NM_011823.4:256
Psmd14-mRNA	0.0295	0.0439	-0.0566	0.116	1.02	0.962	1.08	0.527	1	loglinear	Antigen Processing and Presentation	NM_021526.2:514
Grb2-mRNA	-0.0603	0.0904	-0.237	0.117	0.959	0.848	1.08	0.53	1	loglinear	MAPK & PI3K, T-cell signaling	NM_008163.4:658
Syn1-mRNA	-0.0256	0.0386	-0.101	0.0501	0.982	0.932	1.04	0.532	1	loglinear	Cytoskeletal Dynamics, Dopaminergic Synapse, Neurogenesis, Neuronal Markers, Serotonergic Synapse	NM_013680.4:570
Zpr1-mRNA	-0.0734	0.112	-0.292	0.145	0.95	0.817	1.11	0.535	1	loglinear	Cytoskeletal Dynamics, Neurogenesis	NM_011752.2:1100
Ass1-mRNA	0.0496	0.0756	-0.0985	0.198	1.04	0.934	1.15	0.536	1	loglinear	NO Metabolism and Signaling	NM_007494.3:979
Eomes-mRNA	-0.472	0.721	-1.89	0.942	0.721	0.271	1.92	0.537	1	lm.nb	Neurogenesis	NM_010136.3:2097
Csf1-mRNA	-0.0511	0.0781	-0.204	0.102	0.965	0.868	1.07	0.538	1	loglinear	Cytokines, Microglia Neurodegenerative Phenotype (MGnD), Primed Microglia, Stage 2 DAM	NM_001113530.1:833
Slc46a1-mRNA	-0.0918	0.141	-0.368	0.185	0.938	0.775	1.14	0.539	1	loglinear	Ion Transport	NM_026740.2:750
Opcml-mRNA	0.0396	0.0616	-0.081	0.16	1.03	0.945	1.12	0.544	1	loglinear	Neurogenesis	NM_177906.4:702
Trim26-mRNA	-0.0763	0.119	-0.309	0.156	0.948	0.807	1.11	0.544	1	loglinear	Interferon Signaling, Primed Microglia	NM_001025599.3:1770
Anapc7-mRNA	-0.129	0.202	-0.525	0.267	0.914	0.695	1.2	0.546	1	loglinear	Cell Cycle	NM_019805.4:1234
Smad3-mRNA	-0.0865	0.135	-0.352	0.179	0.942	0.784	1.13	0.547	1	loglinear	Microglia Neurodegenerative Phenotype (MGnD), Primed Microglia, TGF-Beta Signaling, Wnt Signaling	NM_016769.4:1125
Gprasp1-mRNA	-0.0567	0.0895	-0.232	0.119	0.961	0.851	1.09	0.55	1	loglinear	Primed Microglia	NM_001004359.2:3058
Slc12a2-mRNA	-0.0608	0.0963	-0.25	0.128	0.959	0.841	1.09	0.551	1	loglinear	Ion Transport	NM_009194.3:1050
Kcnq5-mRNA	-0.0961	0.152	-0.395	0.202	0.936	0.761	1.15	0.551	1	loglinear	Cholinergic synapse, Ion Transport	XM_006495500.1:3596
Rlim-mRNA	-0.0546	0.0868	-0.225	0.115	0.963	0.856	1.08	0.552	1	loglinear	Antigen Processing and Presentation	NM_011276.3:780
Chrm3-mRNA	0.0736	0.117	-0.157	0.304	1.05	0.897	1.23	0.554	1	loglinear	Calcium Signaling, Cholinergic synapse, Neuroactive Ligands and Receptors	NM_033269.2:1790
Abca1-mRNA	0.0385	0.0616	-0.0822	0.159	1.03	0.945	1.12	0.555	1	loglinear	Lipid Metabolism	NM_013454.3:6865
Hcn1-mRNA	-0.0657	0.105	-0.272	0.141	0.956	0.828	1.1	0.555	1	loglinear	Ion Transport	NM_010408.3:1760
Acadsb-mRNA	0.0331	0.0543	-0.0734	0.14	1.02	0.95	1.1	0.564	1	loglinear	Lipid Metabolism	NM_025826.4:636
Cyfip2-mRNA	0.0279	0.0459	-0.062	0.118	1.02	0.958	1.09	0.565	1	loglinear	Angiogenesis, Neurogenesis	NM_001252459.1:1136
Mtmr4-mRNA	-0.0757	0.125	-0.32	0.168	0.949	0.801	1.12	0.566	1	loglinear	Autophagy	NM_001357901.1:3130
Sh3gl2-mRNA	-0.0296	0.0495	-0.127	0.0673	0.98	0.916	1.05	0.571	1	loglinear	Antigen Processing and Presentation, Neurogenesis	NM_019535.2:830
Prkce-mRNA	-0.0332	0.0558	-0.143	0.0762	0.977	0.906	1.05	0.574	1	loglinear	Phagocytosis	NM_011104.2:1510
Atp6v0d1-mRNA	0.0274	0.0461	-0.0629	0.118	1.02	0.957	1.08	0.574	1	loglinear	Cytoskeletal Dynamics, Ion Transport, Phagocytosis	NM_013477.3:640
Tgfbr1-mRNA	-0.0947	0.16	-0.408	0.218	0.936	0.754	1.16	0.575	1	lm.nb	Microglia Neurodegenerative Phenotype (MGnD), Microglial Markers, Primed Microglia, TGF-Beta Signaling	NM_009370.2:1336
C1ra-mRNA	0.184	0.318	-0.438	0.807	1.14	0.738	1.75	0.583	1	lm.nb	Complement System	NM_023143.3:1923
B4galt6-mRNA	-0.0374	0.0649	-0.165	0.0898	0.974	0.892	1.06	0.585	1	loglinear	Myelogenesis, Oligodendrocyte DifferentiationMaturation	NM_019737.2:1465
Gad2-mRNA	0.0309	0.0539	-0.0747	0.137	1.02	0.95	1.1	0.587	1	loglinear	GABAergic Synapse	NM_008078.2:769
Meaf6-mRNA	0.0435	0.0764	-0.106	0.193	1.03	0.929	1.14	0.59	1	loglinear	Myelogenesis, Neurogenesis	NM_027310.3:178
Aqp4-mRNA	-0.0851	0.151	-0.38	0.21	0.943	0.768	1.16	0.592	1	lm.nb	Astrocyte Markers	NM_009700.2:130
Hmgb1-mRNA	0.0307	0.0551	-0.0773	0.139	1.02	0.948	1.1	0.597	1	loglinear	Autophagy, Neurogenesis	NM_010439.4:507
Atp1a1-mRNA	-0.0391	0.071	-0.178	0.1	0.973	0.884	1.07	0.602	1	loglinear	Ion Transport, Primed Microglia	NM_144900.1:530
Gjd2-mRNA	-0.0893	0.163	-0.408	0.229	0.94	0.754	1.17	0.603	1	loglinear	Gap Junctions	NM_010290.2:1220
Cd9-mRNA	0.0893	0.163	-0.231	0.41	1.06	0.852	1.33	0.604	1	lm.nb	Myelogenesis, Neurogenesis, Oligodendrocyte DifferentiationMaturation, Primed Microglia, Stage 2 DAM	NM_007657.3:620
Atg12-mRNA	0.0351	0.0647	-0.0916	0.162	1.02	0.938	1.12	0.607	1	loglinear	Autophagy	NM_026217.3:390
Reck-mRNA	-0.058	0.107	-0.269	0.152	0.961	0.83	1.11	0.608	1	loglinear	Blood Brain Barrier	NM_016678.2:2595
Sall1-mRNA	-0.105	0.196	-0.49	0.279	0.93	0.712	1.21	0.611	1	lm.nb	Microglia Neurodegenerative Phenotype (MGnD), Neurogenesis	NM_021390.3:3209
P2ry12-mRNA	0.0555	0.104	-0.148	0.259	1.04	0.902	1.2	0.613	1	loglinear	Homeostatic Microglia, Microglia Neurodegenerative Phenotype (MGnD), Microglial Markers, Primed Microglia, Purinergic Signaling, Stage 1 DAM	NM_027571.3:439
Myo5a-mRNA	0.0346	0.0649	-0.0927	0.162	1.02	0.938	1.12	0.613	1	loglinear	Cytoskeletal Dynamics, Myelogenesis	NM_010864.2:2915
Cpne2-mRNA	-0.0359	0.0674	-0.168	0.0963	0.975	0.89	1.07	0.614	1	loglinear	Astrocyte Markers	NM_153507.2:759
Trim17-mRNA	-0.113	0.212	-0.528	0.303	0.925	0.693	1.23	0.614	1	loglinear	Interferon Signaling	NM_031172.2:1341
Plaa-mRNA	-0.0473	0.0901	-0.224	0.129	0.968	0.856	1.09	0.618	1	loglinear	Neurogenesis, Proteotoxic Stress	NM_172695.2:1028
Nrg1-mRNA	-0.0659	0.126	-0.314	0.182	0.955	0.805	1.13	0.621	1	loglinear	Myelogenesis, Neurogenesis, Oligodendrocyte DifferentiationMaturation	NM_178591.2:1116
Pak1-mRNA	-0.0259	0.0498	-0.124	0.0717	0.982	0.918	1.05	0.621	1	loglinear	Cell Migration, Cytoskeletal Dynamics, MAPK & PI3K, Neurogenesis, Phagocytosis, T-cell signaling	NM_011035.2:1615
Sqstm1-mRNA	0.0199	0.0389	-0.0564	0.0961	1.01	0.962	1.07	0.628	1	loglinear	Autophagy	NM_011018.3:280
Ubqln1-mRNA	-0.0225	0.0441	-0.109	0.0639	0.985	0.927	1.05	0.628	1	loglinear	Proteotoxic Stress	NM_026842.4:455
Ank-mRNA	-0.038	0.0746	-0.184	0.108	0.974	0.88	1.08	0.629	1	loglinear	Primed Microglia	NM_020332.4:795
Grm7-mRNA	-0.0236	0.0467	-0.115	0.0679	0.984	0.923	1.05	0.631	1	loglinear	Glutamatergic Synapse, Neuroactive Ligands and Receptors	NM_177328.3:1295
Ermn-mRNA	0.0563	0.112	-0.163	0.275	1.04	0.893	1.21	0.632	1	lm.nb	Cytoskeletal Dynamics, Oligodendrocyte Markers	NM_029972.4:325
Gas6-mRNA	-0.0225	0.0448	-0.11	0.0653	0.985	0.926	1.05	0.634	1	loglinear	Neurogenesis	NM_019521.2:434
S100b-mRNA	0.0519	0.104	-0.152	0.256	1.04	0.9	1.19	0.636	1	loglinear	Astrocyte Markers, Myelogenesis, Neurogenesis	NM_009115.3:150
Ccl12-mRNA	-0.252	0.506	-1.24	0.741	0.84	0.422	1.67	0.637	1	lm.nb	Chemokines, Microglial Markers	NM_011331.2:173
Srgn-mRNA	-0.0662	0.134	-0.329	0.196	0.955	0.796	1.15	0.639	1	loglinear	A1 Astrocyte	NM_011157.2:168
Apoe-mRNA	0.0479	0.0974	-0.143	0.239	1.03	0.906	1.18	0.641	1	loglinear	Astrocyte Markers, Microglia Neurodegenerative Phenotype (MGnD), Primed Microglia, Stage 1 DAM	NM_001305844.1:903
Acsl3-mRNA	-0.0244	0.0498	-0.122	0.0733	0.983	0.919	1.05	0.642	1	loglinear	Lipid Metabolism	NM_001136222.1:490
Sirpa-mRNA	0.0268	0.055	-0.081	0.135	1.02	0.945	1.1	0.643	1	loglinear	NO Metabolism and Signaling	NM_001291020.1:1613
Trim37-mRNA	-0.0258	0.053	-0.13	0.0781	0.982	0.914	1.06	0.644	1	loglinear	Antigen Processing and Presentation	NM_197987.2:972
Ip6k2-mRNA	-0.0239	0.049	-0.12	0.0723	0.984	0.92	1.05	0.644	1	loglinear	Interferon Signaling	NM_029634.2:1084
Crkl-mRNA	-0.0623	0.129	-0.316	0.191	0.958	0.803	1.14	0.647	1	loglinear	Insulin Signaling, MAPK & PI3K, Neurotrophin Signaling, Phagocytosis	NM_001277231.1:700
Mapk14-mRNA	-0.0338	0.0705	-0.172	0.104	0.977	0.888	1.08	0.649	1	loglinear	MAPK & PI3K	NM_011951.3:512
Arpc1a-mRNA	0.0203	0.0425	-0.0629	0.104	1.01	0.957	1.07	0.649	1	loglinear	Phagocytosis	NM_019767.2:1086
E2f3-mRNA	-0.0555	0.117	-0.285	0.174	0.962	0.821	1.13	0.653	1	loglinear	Cell Cycle	NM_001359994.1:845
Wasf1-mRNA	-0.0259	0.0555	-0.135	0.083	0.982	0.911	1.06	0.658	1	loglinear	Angiogenesis, Phagocytosis	NM_031877.3:410
Prkab2-mRNA	-0.0289	0.0625	-0.151	0.0936	0.98	0.9	1.07	0.66	1	loglinear	Glucose Metabolism, Lipid Metabolism	NM_182997.2:500
Cyp2u1-mRNA	-0.0414	0.0909	-0.22	0.137	0.972	0.859	1.1	0.665	1	loglinear	Lipid Metabolism	NM_027816.3:520
Alas1-mRNA	0.0395	0.0883	-0.134	0.212	1.03	0.912	1.16	0.67	1	loglinear	Primed Microglia	NM_020559.2:1034
Gabra3-mRNA	0.0311	0.0707	-0.107	0.17	1.02	0.928	1.12	0.676	1	loglinear	Cannabinoid Signaling, GABAergic Synapse, Neuroactive Ligands and Receptors	NM_008067.4:1485
Aldh1l1-mRNA	-0.0435	0.0999	-0.239	0.152	0.97	0.847	1.11	0.678	1	loglinear	Astrocyte Markers	NM_027406.1:1340
Rab3a-mRNA	-0.0208	0.0479	-0.115	0.0731	0.986	0.924	1.05	0.68	1	loglinear	GABAergic Synapse, Glutamatergic Synapse	NM_009001.6:288
Cx3cl1-mRNA	-0.0353	0.0818	-0.196	0.125	0.976	0.873	1.09	0.681	1	loglinear	Chemokines	NM_009142.3:125
Arpc5l-mRNA	-0.0271	0.0629	-0.15	0.0961	0.981	0.901	1.07	0.681	1	loglinear	Phagocytosis	NM_028809.1:467
Ugt8a-mRNA	0.0583	0.136	-0.208	0.325	1.04	0.866	1.25	0.683	1	lm.nb	Myelogenesis, Oligodendrocyte Markers	NM_011674.4:138
Syn2-mRNA	-0.0149	0.0353	-0.0841	0.0543	0.99	0.943	1.04	0.688	1	loglinear	Dopaminergic Synapse, Serotonergic Synapse	NM_013681.1:1330
Sgce-mRNA	0.0263	0.0629	-0.0971	0.15	1.02	0.935	1.11	0.691	1	loglinear	Cytoskeletal Dynamics	NM_001130188.1:980
Bub3-mRNA	0.027	0.0653	-0.101	0.155	1.02	0.932	1.11	0.694	1	loglinear	Cell Cycle	NM_009774.3:766
Dmd-mRNA	-0.0567	0.137	-0.326	0.212	0.961	0.798	1.16	0.694	1	loglinear	Blood Brain Barrier, Cytoskeletal Dynamics, Neurogenesis	NM_007868.5:10045
F11r-mRNA	0.0479	0.119	-0.186	0.282	1.03	0.879	1.22	0.702	1	loglinear	Cell Migration, Microglial Markers, Primed Microglia	NM_172647.2:800
Cacna2d3-mRNA	-0.0562	0.141	-0.333	0.22	0.962	0.794	1.16	0.704	1	loglinear	Calcium Signaling, Ion Transport	NM_009785.1:696
Amigo2-mRNA	-0.0523	0.131	-0.31	0.205	0.964	0.807	1.15	0.704	1	loglinear	A1 Astrocyte	NM_001164602.1:1028
Timp2-mRNA	-0.0166	0.0427	-0.1	0.067	0.989	0.933	1.05	0.71	1	loglinear	Neurogenesis, Stage 2 DAM	NM_011594.3:655
Myorg-mRNA	0.0507	0.131	-0.206	0.307	1.04	0.867	1.24	0.712	1	loglinear		NM_001085515.2:1232
Grin3a-mRNA	0.0309	0.0797	-0.125	0.187	1.02	0.917	1.14	0.712	1	loglinear	Glutamatergic Synapse, Neuroactive Ligands and Receptors	NM_001033351.1:1332
Psmb8-mRNA	0.0849	0.22	-0.346	0.516	1.06	0.787	1.43	0.713	1	loglinear	A1 Astrocyte, Antigen Processing and Presentation, Interferon Signaling, Primed Microglia	NM_010724.2:362
Ndufa10-mRNA	0.0153	0.0396	-0.0624	0.093	1.01	0.958	1.07	0.713	1	loglinear	Cannabinoid Signaling	NM_024197.1:70
Stmn1-mRNA	0.0193	0.0501	-0.0789	0.117	1.01	0.947	1.08	0.713	1	loglinear	MAPK & PI3K, Neurogenesis, Neuronal Markers	NM_019641.4:312
Dld-mRNA	-0.0248	0.065	-0.152	0.103	0.983	0.9	1.07	0.715	1	loglinear	Glucose Metabolism	NM_007861.4:252
B4galt5-mRNA	-0.0232	0.0611	-0.143	0.0966	0.984	0.906	1.07	0.718	1	loglinear	Myelogenesis, Oligodendrocyte DifferentiationMaturation	NM_019835.2:490
Cep68-mRNA	-0.0439	0.118	-0.274	0.187	0.97	0.827	1.14	0.722	1	loglinear	Primed Microglia	NM_172260.3:1135
Kcnd2-mRNA	-0.0467	0.125	-0.293	0.199	0.968	0.816	1.15	0.722	1	loglinear	Ion Transport, Serotonergic Synapse	NM_019697.3:860
Psmc2-mRNA	0.0159	0.0434	-0.0692	0.101	1.01	0.953	1.07	0.727	1	loglinear	Wnt Signaling	NM_011188.3:654
Atp6v1g2-mRNA	-0.0144	0.0397	-0.0922	0.0634	0.99	0.938	1.04	0.729	1	loglinear	Ion Transport, Phagocytosis	NM_023179.3:371
Map2-mRNA	-0.02	0.0553	-0.128	0.0885	0.986	0.915	1.06	0.73	1	loglinear	Cytoskeletal Dynamics, Neurogenesis, Neuronal Markers	NM_008632.2:1462
Cd34-mRNA	-0.0403	0.112	-0.259	0.179	0.972	0.835	1.13	0.731	1	loglinear	Cell Migration	NM_001111059.1:560
Fth1-mRNA	0.0226	0.0646	-0.104	0.149	1.02	0.931	1.11	0.738	1	loglinear	Microglia Neurodegenerative Phenotype (MGnD), Stage 1 DAM	NM_010239.1:446
Ranbp9-mRNA	0.0213	0.0608	-0.0979	0.14	1.01	0.934	1.1	0.739	1	loglinear	Neurogenesis	NM_019930.2:1920
Ctsb-mRNA	-0.0185	0.0531	-0.123	0.0855	0.987	0.919	1.06	0.739	1	loglinear	Apoptosis, Autophagy, Microglia Neurodegenerative Phenotype (MGnD), Primed Microglia, Stage 1 DAM	NM_007798.3:858
Rasgrp1-mRNA	0.0195	0.0567	-0.0916	0.131	1.01	0.938	1.09	0.743	1	loglinear	MAPK & PI3K, T-cell signaling	NM_011246.2:416
Pnoc-mRNA	-0.0973	0.285	-0.657	0.462	0.935	0.634	1.38	0.745	1	lm.nb	Cytoskeletal Dynamics	NM_001205075.1:332
Inpp5f-mRNA	0.0258	0.0758	-0.123	0.174	1.02	0.918	1.13	0.745	1	loglinear	Cytoskeletal Dynamics, Neurogenesis	NM_178641.5:2806
Kras-mRNA	-0.0235	0.0692	-0.159	0.112	0.984	0.895	1.08	0.746	1	loglinear	Astrocyte DifferentiationFunction, MAPK & PI3K	NM_021284.6:489
Dusp3-mRNA	0.0245	0.0729	-0.118	0.167	1.02	0.921	1.12	0.749	1	loglinear	MAPK & PI3K, Neurotrophin Signaling	NM_028207.3:307
Acsl4-mRNA	0.0253	0.076	-0.124	0.174	1.02	0.918	1.13	0.75	1	loglinear	Lipid Metabolism, Neurogenesis	NM_207625.2:625
Map1lc3b-mRNA	-0.0139	0.042	-0.0962	0.0683	0.99	0.935	1.05	0.751	1	loglinear	Autophagy	NM_026160.4:266
Cd163-mRNA	-0.101	0.305	-0.699	0.497	0.933	0.616	1.41	0.753	1	lm.nb		NM_053094.2:3225
Vim-mRNA	-0.0334	0.104	-0.237	0.17	0.977	0.849	1.13	0.758	1	loglinear	Astrocyte DifferentiationFunction, Astrocyte Markers, Cytoskeletal Dynamics	NM_011701.4:1417
Dnajc11-mRNA	-0.028	0.0911	-0.207	0.151	0.981	0.867	1.11	0.769	1	loglinear	Glucose Metabolism	NM_172704.3:1350
Grin2a-mRNA	-0.0333	0.109	-0.247	0.18	0.977	0.843	1.13	0.77	1	loglinear	Calcium Signaling, Dopaminergic Synapse, Glutamatergic Synapse, Neuroactive Ligands and Receptors	NM_008170.2:1788
Siglech-mRNA	0.0491	0.162	-0.269	0.367	1.03	0.83	1.29	0.772	1	loglinear	Microglia Neurodegenerative Phenotype (MGnD)	NM_178706.4:446
Slco2b1-mRNA	-0.0916	0.308	-0.695	0.512	0.938	0.618	1.43	0.776	1	lm.nb	Microglial Markers, Primed Microglia	NM_001252531.1:2200
Braf-mRNA	0.0281	0.095	-0.158	0.214	1.02	0.896	1.16	0.777	1	loglinear	MAPK & PI3K	NM_139294.5:1102
Syt1-mRNA	0.017	0.0576	-0.0959	0.13	1.01	0.936	1.09	0.778	1	loglinear	Cholinergic synapse, Dopaminergic Synapse, GABAergic Synapse, Glutamatergic Synapse, Neurogenesis, Neuronal Markers, Serotonergic Synapse	NM_009306.3:711
Sox2-mRNA	0.029	0.0988	-0.165	0.223	1.02	0.892	1.17	0.779	1	loglinear	Neurogenesis	NM_011443.3:958
Scp2-mRNA	0.0251	0.0867	-0.145	0.195	1.02	0.905	1.14	0.782	1	loglinear	Lipid Metabolism	NM_011327.4:410
Olig2-mRNA	0.0809	0.283	-0.474	0.636	1.06	0.72	1.55	0.785	1	lm.nb	Myelogenesis, Oligodendrocyte DifferentiationMaturation	NM_016967.2:160
P2ry1-mRNA	0.0426	0.149	-0.249	0.335	1.03	0.841	1.26	0.785	1	loglinear	Neuroactive Ligands and Receptors, Purinergic Signaling	NM_008772.4:920
Atp2b3-mRNA	0.0389	0.137	-0.229	0.307	1.03	0.853	1.24	0.785	1	lm.nb	Calcium Signaling, Ion Transport	NM_177236.3:1485
Hdc-mRNA	-0.159	0.569	-1.27	0.957	0.896	0.413	1.94	0.79	1	lm.nb		NM_008230.4:745
Entpd1-mRNA	0.0382	0.137	-0.231	0.307	1.03	0.852	1.24	0.79	1	loglinear	Purinergic Signaling	NM_001304721.1:676
Gria1-mRNA	-0.0146	0.0527	-0.118	0.0887	0.99	0.922	1.06	0.792	1	loglinear	Cannabinoid Signaling, Dopaminergic Synapse, Glutamatergic Synapse, Neuroactive Ligands and Receptors	NM_001252403.1:2476
Acadm-mRNA	0.0128	0.0465	-0.0783	0.104	1.01	0.947	1.07	0.792	1	loglinear	Lipid Metabolism	NM_007382.5:536
Plxnb3-mRNA	-0.035	0.127	-0.285	0.215	0.976	0.821	1.16	0.793	1	loglinear	Neurogenesis	NM_019587.2:2862
Selenos-mRNA	0.0254	0.0928	-0.156	0.207	1.02	0.897	1.15	0.793	1	loglinear	NO Metabolism and Signaling, Proteotoxic Stress	NM_001348246.1:430
Rasa1-mRNA	0.029	0.107	-0.181	0.239	1.02	0.882	1.18	0.795	1	loglinear	Angiogenesis, MAPK & PI3K	NM_145452.3:1805
Gad1-mRNA	-0.0235	0.0876	-0.195	0.148	0.984	0.874	1.11	0.798	1	loglinear	GABAergic Synapse	NM_008077.4:746
Mapk13-mRNA	0.135	0.514	-0.871	1.14	1.1	0.547	2.21	0.801	1	lm.nb	MAPK & PI3K	NM_011950.1:395
P2rx7-mRNA	0.0342	0.132	-0.224	0.293	1.02	0.856	1.22	0.804	1	loglinear	Calcium Signaling, Inflammasome, Neuroactive Ligands and Receptors	NM_001038839.2:378
Pdpk1-mRNA	0.00859	0.0357	-0.0614	0.0786	1.01	0.958	1.06	0.818	1	loglinear	Cell Migration, Insulin Signaling, Neurotrophin Signaling, T-cell signaling	NM_001080773.2:856
Cx3cr1-mRNA	-0.0267	0.116	-0.255	0.201	0.982	0.838	1.15	0.826	1	loglinear	Chemokines, Homeostatic Microglia, Microglia Neurodegenerative Phenotype (MGnD), Microglial Markers, Primed Microglia, Stage 1 DAM	NM_009987.4:387
Stat1-mRNA	0.0275	0.12	-0.208	0.263	1.02	0.866	1.2	0.827	1	loglinear	JAK-STAT, Primed Microglia	NM_009283.3:1590
Cntnap2-mRNA	0.00858	0.0382	-0.0662	0.0834	1.01	0.955	1.06	0.829	1	loglinear	Cell Migration, Cytoskeletal Dynamics, Myelogenesis	NM_001004357.2:3985
Gdpd2-mRNA	0.0388	0.177	-0.308	0.386	1.03	0.808	1.31	0.834	1	loglinear		NM_023608.3:1438
Prkdc-mRNA	0.0182	0.083	-0.145	0.181	1.01	0.905	1.13	0.834	1	loglinear	Cell Cycle	NM_011159.2:3108
Parp2-mRNA	-0.0358	0.165	-0.359	0.287	0.975	0.78	1.22	0.835	1	loglinear	Apoptosis	NM_009632.2:1325
Chn1-mRNA	0.0171	0.0803	-0.14	0.175	1.01	0.907	1.13	0.838	1	loglinear	Neurogenesis	NM_001113246.2:1195
Hdac2-mRNA	-0.0134	0.0647	-0.14	0.113	0.991	0.907	1.08	0.843	1	loglinear	Cell Cycle, Neurogenesis, Oligodendrocyte DifferentiationMaturation	NM_008229.2:1010
Ddah1-mRNA	-0.0135	0.0664	-0.144	0.117	0.991	0.905	1.08	0.846	1	loglinear	NO Metabolism and Signaling	NM_026993.3:735
Cacnb2-mRNA	-0.013	0.0661	-0.143	0.117	0.991	0.906	1.08	0.851	1	loglinear	MAPK & PI3K	NM_023116.3:735
Abcb1a-mRNA	-0.0136	0.0703	-0.151	0.124	0.991	0.9	1.09	0.853	1	loglinear	Blood Brain Barrier	NM_011076.1:2600
Rasgrf1-mRNA	-0.0144	0.075	-0.161	0.133	0.99	0.894	1.1	0.854	1	loglinear	MAPK & PI3K, Neurogenesis	NM_011245.2:191
Atp6v1d-mRNA	-0.00985	0.0517	-0.111	0.0915	0.993	0.926	1.07	0.855	1	loglinear	Ion Transport, Phagocytosis	NM_023721.2:408
Fbxw11-mRNA	0.0134	0.0708	-0.125	0.152	1.01	0.917	1.11	0.856	1	loglinear	Antigen Processing and Presentation, Circadian Signaling, Wnt Signaling	NM_134015.2:276
Cysltr1-mRNA	0.126	0.669	-1.19	1.44	1.09	0.44	2.71	0.857	1	lm.nb	Calcium Signaling, Neuroactive Ligands and Receptors	NM_021476.4:1190
Diaph1-mRNA	0.0112	0.0615	-0.109	0.132	1.01	0.927	1.1	0.861	1	loglinear	Cell Migration	NM_007858.2:1260
Spi1-mRNA	0.0378	0.209	-0.372	0.448	1.03	0.773	1.36	0.863	1	loglinear	Microglia Neurodegenerative Phenotype (MGnD)	NM_011355.1:200
Cd74-mRNA	0.0296	0.165	-0.294	0.353	1.02	0.816	1.28	0.864	1	lm.nb	Antigen Processing and Presentation, Microglial Markers, Primed Microglia	NM_001042605.1:391
Sec61a2-mRNA	-0.0066	0.0385	-0.0821	0.0689	0.995	0.945	1.05	0.87	1	loglinear	Antigen Processing and Presentation, Proteotoxic Stress	NM_021305.3:1354
Gabarapl1-mRNA	0.0057	0.0342	-0.0613	0.0727	1	0.958	1.05	0.873	1	loglinear	Autophagy, GABAergic Synapse	NM_020590.4:420
Kctd12-mRNA	0.0365	0.221	-0.396	0.469	1.03	0.76	1.38	0.874	1	lm.nb	GABAergic Synapse	NM_177715.4:410
Shank2-mRNA	0.0183	0.111	-0.199	0.235	1.01	0.871	1.18	0.874	1	loglinear	Cytoskeletal Dynamics, Glutamatergic Synapse, Neurogenesis	NM_001113373.2:1219
Psmd6-mRNA	-0.0044	0.0281	-0.0596	0.0508	0.997	0.96	1.04	0.881	1	loglinear	Antigen Processing and Presentation	NM_025550.2:314
Syngr1-mRNA	-0.00722	0.0495	-0.104	0.0899	0.995	0.93	1.06	0.889	1	loglinear	Neurogenesis	NM_009303.2:252
S100a10-mRNA	0.0174	0.123	-0.223	0.258	1.01	0.857	1.2	0.892	1	loglinear	A2 Astrocyte	NM_009112.2:154
Kcnk13-mRNA	-0.0205	0.146	-0.307	0.266	0.986	0.809	1.2	0.893	1	loglinear	Ion Transport	NM_001164426.1:1405
Cd6-mRNA	0.0704	0.531	-0.97	1.11	1.05	0.51	2.16	0.899	1	lm.nb	Cell Migration	NM_001037801.2:1315
Cd4-mRNA	-0.024	0.183	-0.383	0.335	0.983	0.767	1.26	0.9	1	loglinear	T-cell signaling	NM_013488.2:950
Lrrc7-mRNA	0.0121	0.0964	-0.177	0.201	1.01	0.885	1.15	0.904	1	loglinear	Cytoskeletal Dynamics, Neurogenesis	XM_993731.1:1410
Nrcam-mRNA	-0.00566	0.0465	-0.0967	0.0854	0.996	0.935	1.06	0.907	1	loglinear	Astrocyte Markers, Cell Migration, Cytoskeletal Dynamics, Neurogenesis	NM_001146031.1:916
Nap1l2-mRNA	-0.00859	0.071	-0.148	0.131	0.994	0.903	1.09	0.908	1	loglinear	Neurogenesis	NM_008671.1:1290
Tenm4-mRNA	0.0106	0.0926	-0.171	0.192	1.01	0.888	1.14	0.913	1	loglinear	Myelogenesis, Neurogenesis, Oligodendrocyte DifferentiationMaturation	NM_011858.3:7902
Trim3-mRNA	-0.0082	0.072	-0.149	0.133	0.994	0.902	1.1	0.913	1	loglinear	Interferon Signaling	NM_018880.3:1704
Rorb-mRNA	-0.011	0.103	-0.213	0.191	0.992	0.863	1.14	0.919	1	loglinear	Circadian Signaling, Neurogenesis	NM_001043354.2:1606
Rnf10-mRNA	-0.0062	0.0589	-0.122	0.109	0.996	0.919	1.08	0.92	1	loglinear	Myelogenesis, Neurogenesis	NM_016698.2:2080
Entpd2-mRNA	-0.0167	0.171	-0.351	0.317	0.988	0.784	1.25	0.925	1	lm.nb	Purinergic Signaling	NM_009849.2:1016
Serinc3-mRNA	-0.00359	0.0436	-0.089	0.0818	0.998	0.94	1.06	0.937	1	loglinear	Microglia Neurodegenerative Phenotype (MGnD), Primed Microglia	NM_012032.4:648
Bace1-mRNA	-0.00651	0.0803	-0.164	0.151	0.995	0.893	1.11	0.938	1	loglinear	Cytoskeletal Dynamics	NM_001145947.2:1364
Lair1-mRNA	0.0194	0.27	-0.51	0.549	1.01	0.702	1.46	0.945	1	lm.nb	T-cell signaling	NM_001113474.1:793
Csf1r-mRNA	0.00537	0.0753	-0.142	0.153	1	0.906	1.11	0.945	1	loglinear	Cytokines, Homeostatic Microglia, Microglia Neurodegenerative Phenotype (MGnD), Microglial Markers, Primed Microglia	NM_001037859.2:1892
Lamtor3-mRNA	-0.00347	0.0573	-0.116	0.109	0.998	0.923	1.08	0.954	1	loglinear	Autophagy	NM_019920.2:300
Tmem47-mRNA	-0.00384	0.0692	-0.139	0.132	0.997	0.908	1.1	0.958	1	loglinear	Astrocyte Markers	NM_138751.2:730
Dlx1-mRNA	-0.0159	0.302	-0.608	0.576	0.989	0.656	1.49	0.96	1	lm.nb	Neurogenesis, Oligodendrocyte DifferentiationMaturation, TGF-Beta Signaling	NM_010053.2:742
Trim68-mRNA	-0.00853	0.165	-0.331	0.314	0.994	0.795	1.24	0.96	1	loglinear	Interferon Signaling	NM_001307998.2:475
Mapk8-mRNA	-0.00235	0.0483	-0.0971	0.0924	0.998	0.935	1.07	0.963	1	loglinear	MAPK & PI3K	NM_016700.3:970
Slc25a12-mRNA	-0.0027	0.0587	-0.118	0.112	0.998	0.922	1.08	0.965	1	loglinear	Myelogenesis	NM_172436.3:1458
Plxdc2-mRNA	0.00308	0.0683	-0.131	0.137	1	0.913	1.1	0.966	1	loglinear	Microglial Markers	NM_026162.5:1580
Atf2-mRNA	-0.00371	0.087	-0.174	0.167	0.997	0.886	1.12	0.967	1	loglinear	Cytokines, Dopaminergic Synapse, MAPK & PI3K	NM_001284371.1:1392
Atp2b4-mRNA	-0.0038	0.111	-0.221	0.213	0.997	0.858	1.16	0.974	1	loglinear	Calcium Signaling, Ion Transport, NO Metabolism and Signaling	NM_001167949.1:3245
Lamp1-mRNA	0.00127	0.0472	-0.0912	0.0937	1	0.939	1.07	0.979	1	loglinear	Autophagy	NM_010684.2:1248
Klk6-mRNA	0.00822	0.306	-0.591	0.608	1.01	0.664	1.52	0.979	1	lm.nb	Myelogenesis	NM_001164696.1:859
Ctnnb1-mRNA	-0.000975	0.0428	-0.0848	0.0828	0.999	0.943	1.06	0.983	1	loglinear	Wnt Signaling	NM_007614.3:452
Scn1a-mRNA	0.00207	0.112	-0.218	0.222	1	0.86	1.17	0.986	1	loglinear	Dopaminergic Synapse, Ion Transport	NM_018733.2:1030
Immt-mRNA	0.000819	0.0575	-0.112	0.114	1	0.925	1.08	0.989	1	loglinear	Glucose Metabolism	NM_029673.2:2005
Ptk2-mRNA	0.000934	0.081	-0.158	0.16	1	0.896	1.12	0.991	1	loglinear	Cell Migration	NM_007982.2:1060
Gmpr2-mRNA	-0.000582	0.0852	-0.168	0.166	1	0.89	1.12	0.995	1	loglinear	Primed Microglia	NM_177992.2:276
Nptn-mRNA	0.000187	0.0362	-0.0708	0.0711	1	0.952	1.05	0.996	1	loglinear	Cytoskeletal Dynamics, Neurogenesis	NM_009145.2:296
Slc1a3-mRNA	-0.000119	0.0815	-0.16	0.16	1	0.895	1.12	0.999	1	loglinear	Glutamatergic Synapse	NM_148938.3:1111
